# Supplementary material for: Deciphering the exact breakpoints of structural variations using long sequencing reads with DeBreak
Source: Nat Commun. 2023 Jan 17;14:283. doi: 10.1038/s41467-023-35996-1 (PMC9845341; doi:10.1038/s41467-023-35996-1)
Supplement: Supplementary file 4 — Supplementary_Data_1 [file 41467_2023_35996_MOESM4_ESM.xlsx]

## Sheet: Sheet1
Chromosome - SV breakpoint 1	Position - SV breakpoint 1	Chromosome - SV breakpoint 2	Position - SV breakpoint 2	SV type	primer forward	primer reverse	expected size - ref	expected size - SV	Tm forward /℃	Tm reverse/℃	Note - Map primer sequence with blat
chr6	68101528	chr6	68112113	Deletion	GGCATATTGCTCACTCCTGCTTCTA	tcacaccaagacttgcaggtgaata	No Product (11542)	957	64.9	65.1	unique mapping
chr7	142009559	chr7	142043102	Deletion	AAAGAGCCTGTCCTATGCACTGATG	CCTCAAGCCTATGTCTTCCACAATG	No Product (34194)	651	65	65.1	unique mapping
chr20	29509062	chr20	29536048	Deletion	CACACTGGCAACCTATTTTCCTGAC	TGGAGATTGGTACAGTGGCAAAGAT	No Product (28251)	1265	65	65	primer-F also mapped to chr19;primer-R also mapped to chr9, chr12
chr12	10840111	chr12	12972261	Deletion	atgacccaaatcactgcatcctaga	CCCCTGTTCTGACTGTGTAACTGCT	No Product (2133430)	1280	65.1	65	unique mapping
chr20	14110464	chr20	34970399	Deletion	ttccattcctgggatccataaattc	CTCCACTATCTCCTCCACCAAAGGT	No Product (20861444)	1509	65.1	65	unique mapping
chr20	36015020	chr20	46019993	Deletion	TCACTGAACCTGACTGTGTCTTTGG	gtgttgaggacactgagcaacaaga	No Product (10006464)	1491	64.9	65	unique mapping
chr1	150135753	chr1	150230178	Duplication	GTTCTCCTTGCCTCACTTCTCTTCC	GTGATAACCCCAACTTGTTCACAGC	No Product	1046	65	65	unique mapping
chr7	142027425	chr7	142047989	Duplication	CAAGACTTACTGGCAggtgctttgt	GGGAAACTTCTCATGTCTTCCAGGT	No Product	1181	64.9	65	primer-R mapped to chr7
chr14	107023386	chr14	107241488	Duplication	TGAAATTCCTGAGGAGAGAGCAATG	gattaaaaatcctgaccagccaagg	No Product	1626	65	65	unique mapping
chr20	33757662	chr20	35996562	Duplication	atgtgccattgtacttggctgtttt	CGGAGAGCTGACGTCATAGTGAAAT	No Product	1357	64.8	65	unique mapping
chr3	172650841	chr3	182221517	Inversion	AATAAGAGTGCCCCTTCCACACAAT	AGCCATTCCCCTTACTGAAAAACAA	No Product	1265	65	65	unique mapping
chr4	190585815	chr4	190613122	Inversion	tatattctgtaagggggctggagga	TGACTTTGGAGTGCAGGATACACAA	No Product	1103	65	65.1	unique mapping
chr20	8189281	chr20	47159815	Inversion	TTCCATGTTCATATGGGGTATCTGC	AAAGGGTCTCATGGACTTCCAGTTC	No Product	1421	65	65	unique mapping
chr5	147831845	chr8	108045138	Translocation	atagcaaaagttaggggatgcagga	gttgtgggaggctgtgctatgtatc	No Product	840	65.1	65.1	unique mapping
chr8	83499058	chr14	57066927	Translocation	TATGTGGCATTAGGCTTTCTGTGCT	ttcggctaaccacagctagagtcac	No Product	828	65.1	65.1	unique mapping
Note: SV breakpoint position is based on GRCh37.
