# Supplementary material for: Deciphering the exact breakpoints of structural variations using long sequencing reads with DeBreak
Source: Nat Commun. 2023 Jan 17;14:283. doi: 10.1038/s41467-023-35996-1 (PMC9845341; doi:10.1038/s41467-023-35996-1)
Supplement: Supplementary file 5 — Supplementary_Data_2 [file 41467_2023_35996_MOESM5_ESM.xlsx]

## Sheet: Sheet1
Gene1	Gene2	Info - Gene1	Info - Gene2	Chromosome - SV breakpoint1	Position - SV breakpoint1	Chromosome - SV breakpoint2	Position - SV breakpoint2	SV type	Supported by IsoSeq	Previously reported
WDR82	PBRM1	intron	intron	chr3	52271716	chr3	52663420	Deletion	Yes	No
SUMF1	LRRFIP2	intron	intron	chr3	4321771	chr3	37141902	Duplication	Yes	Yes
TRIO	FBXL7	intron	intron	chr5	14441369	chr5	15603662	Deletion	Yes	Yes
PDE4D	DEPDC1B	intron	intron	chr5	60423607	chr5	60663491	Deletion	Yes	No
SETD3	CCDC85C	intron	intron	chr14	99430828	chr14	99523163	Deletion	Yes	Yes
ATAD5	TLK2	intron	intron	chr17	30883843	chr17	62570891	Deletion	Yes	Yes
CPNE1	PHF20	intron	intron	chr20	35628646	chr20	35872511	Deletion	Yes	No
TOX2	STAU1	intron	intron	chr20	43924780	chr20	49127634	Deletion	Yes	Yes
CSE1L	KCNB1	CDS	intron	chr20	49072687	chr20	49332102	Deletion	Yes	No
ITCH	DHX35	intron	intron	chr20	34366658	chr20	38969339	Duplication	Yes	Yes
CSNK2A1	NCOA3	intron	intron	chr20	530400	chr20	47602386	Inversion	Yes	No
PLEKHO1	CA14	intron	exon	chr1	150163554	chr1	150257778	Duplication	No	No
IL1RL1	IL18R1	intron	intron	chr2	102350702	chr2	102352706	Deletion	No	No
MRPS22	NAALADL2	intron	intron	chr3	139255139	chr3	175721682	Deletion	No	No
ATR	KCNMB2	intron	intron	chr3	142487812	chr3	178278467	Deletion	No	No
CTDSPL	SLC22A14	intron	intron	chr3	37937623	chr3	38298774	Duplication	No	No
LPP	OSTN	exon	intron	chr3	188886427	chr3	191249525	Duplication	No	No
MRPS22	SPATA16	intron	intron	chr3	139251433	chr3	172936924	Inversion	No	No
SPATA16	NAALADL2	intron	intron	chr3	172928847	chr3	175269895	Inversion	No	No
MB21D2	ATP13A5	intron	intron	chr3	192818989	chr3	193285721	Inversion	No	No
CLPSL1	LHFPL5	intron	intron	chr6	35786784	chr6	35799009	Duplication	No	No
CCDC146	RASA4	intron	intron	chr7	77179655	chr7	102595261	Inversion	No	No
SVIL	ITGB1	intron	intron	chr10	29507262	chr10	32989763	Deletion	No	No
BTBD11	SVOP	intron	intron	chr12	107645521	chr12	108957576	Deletion	No	No
RNASE10	CHURC1-FNTB	intron	intron	chr14	20507748	chr14	64980996	Inversion	No	No
TASP1	PCSK2	intron	intron	chr20	13515278	chr20	17316550	Deletion	No	No
MACROD2	DLGAP4	intron	intron	chr20	14129822	chr20	36342005	Deletion	No	No
NINL	MMP24OS	intron	intron	chr20	25482756	chr20	35235425	Deletion	No	No
PHF20	PTPN1	intron	intron	chr20	35873740	chr20	50521272	Deletion	No	No
TBC1D20	ABHD12	intron	intron	chr20	434002	chr20	25351988	Duplication	No	No
PAK5	MMP24OS	intron	intron	chr20	9568188	chr20	35267247	Duplication	No	No
NINL	CTNNBL1	intron	intron	chr20	25543922	chr20	37794622	Duplication	No	No
ACSS2	MMP24OS	intron	intron	chr20	34917806	chr20	35230954	Duplication	No	No
SRC	ELMO2	intron	intron	chr20	37353789	chr20	46410783	Duplication	No	No
CTNNBL1	VSTM2L	intron	intron	chr20	37847324	chr20	37937222	Duplication	No	No
SLC24A3	MROH8	intron	intron	chr20	19349955	chr20	37135298	Inversion	No	No
ABHD12	ZMYND8	intron	intron	chr20	25327919	chr20	47264852	Inversion	No	No
NINL	BLCAP	intron	intron	chr20	25556065	chr20	37512497	Inversion	No	No
PHF20	PTPRT	intron	intron	chr20	35886152	chr20	42651477	Inversion	No	No
PCDH11X	XKRX	intron	exon	chrX	92019880	chrX	100929171	Inversion	No	No
SLC6A12	TMPRSS6	intron	intron	chr12	197046	chr22	37072015	Translocation	No	No
Note: SV breakpoint position and gene annotation are based on GRCh38.
