# Supplementary material for: Deciphering the exact breakpoints of structural variations using long sequencing reads with DeBreak
Source: Nat Commun. 2023 Jan 17;14:283. doi: 10.1038/s41467-023-35996-1 (PMC9845341; doi:10.1038/s41467-023-35996-1)
Supplement: Supplementary file 6 — Source Data [file 41467_2023_35996_MOESM6_ESM.xlsx]

## Sheet: Fig2a
SV_Size	#SV	Recall	Precision	F1_Score	Tool
100	1500	88.86	98.2	93.2968	Debreak
150	606	92.52	99.01	95.655	Debreak
200	334	95.78	98.5	97.121	Debreak
250	191	94.81	99.48	97.0889	Debreak
300	240	95.85	98.33	97.0742	Debreak
350	1006	99.24	99.8	99.5192	Debreak
400	144	96.35	98.61	97.4669	Debreak
500	181	93.96	97.24	95.5719	Debreak
750	308	96.19	96.43	96.3099	Debreak
1000	177	98.25	98.31	98.28	Debreak
1500	212	94.86	93.87	94.3624	Debreak
2000	124	99.12	89.52	94.0757	Debreak
2500	97	96.55	94.85	95.6925	Debreak
3000	65	97.22	93.85	95.5053	Debreak
4000	81	98.51	85.19	91.3671	Debreak
5000	47	100	80.85	89.4111	Debreak
10000	102	95.4	81.37	87.8282	Debreak
50000	24	92.86	54.17	68.4245	Debreak
100	1500	85.48	94.13	89.5967	pbsv
150	606	89.74	98.18	93.7705	pbsv
200	334	90.37	95.81	93.0105	pbsv
250	191	91	94.24	92.5917	pbsv
300	240	92.2	95	93.5791	pbsv
350	1006	98.38	98.81	98.5945	pbsv
400	144	93.66	95.14	94.3942	pbsv
500	181	94.61	88.4	91.3996	pbsv
750	308	92.01	93.83	92.9111	pbsv
1000	177	96.15	89.83	92.8826	pbsv
1500	212	91.44	83.02	87.0268	pbsv
2000	124	96.3	81.45	88.2547	pbsv
2500	97	92.86	87.63	90.1692	pbsv
3000	65	91.18	86.15	88.5937	pbsv
4000	81	97.01	79.01	87.0897	pbsv
5000	47	92.31	76.6	83.7244	pbsv
10000	102	87.06	69.61	77.3632	pbsv
50000	24	77.78	37.5	50.6029	pbsv
100	1500	89.48	92.27	90.8536	sniffles
150	606	91.79	95.21	93.4687	sniffles
200	334	89.55	94.01	91.7258	sniffles
250	191	84.85	97.38	90.6842	sniffles
300	240	83.39	94.58	88.6332	sniffles
350	1006	96.84	98.91	97.8641	sniffles
400	144	93.96	94.44	94.1994	sniffles
500	181	87	92.27	89.5575	sniffles
750	308	90.51	91.88	91.1899	sniffles
1000	177	87.96	88.14	88.0499	sniffles
1500	212	86.91	78.3	82.3806	sniffles
2000	124	89.11	72.58	80	sniffles
2500	97	95.52	62.89	75.8444	sniffles
3000	65	93.75	67.69	78.6167	sniffles
4000	81	88.89	38.27	53.5046	sniffles
5000	47	81.82	25.53	38.9169	sniffles
10000	102	69.23	12.75	21.5341	sniffles
50000	24	57.14	12.5	20.5126	sniffles
100	1500	74.16	98.87	84.7506	cutesv
150	606	87.34	99.5	93.0243	cutesv
200	334	85.64	98.5	91.6209	cutesv
250	191	85.53	99.48	91.9791	cutesv
300	240	73.33	98.33	84.0095	cutesv
350	1006	96.83	99.7	98.244	cutesv
400	144	93.62	99.31	96.3811	cutesv
500	181	83.66	96.69	89.7043	cutesv
750	308	87.62	94.81	91.0733	cutesv
1000	177	90.06	93.22	91.6128	cutesv
1500	212	92.08	89.62	90.8333	cutesv
2000	124	95.8	88.71	92.1188	cutesv
2500	97	94.19	91.75	92.954	cutesv
3000	65	91.55	84.62	87.9487	cutesv
4000	81	96.55	70.37	81.4069	cutesv
5000	47	93.75	59.57	72.8501	cutesv
10000	102	91.3	37.25	52.9121	cutesv
50000	24	75	20.83	32.6046	cutesv
-100	1457	95.04	96.71	95.8677	Debreak
-150	453	97.01	98.9	97.9459	Debreak
-200	241	95.53	98.76	97.1182	Debreak
-250	130	96.38	99.23	97.7842	Debreak
-300	157	97.4	100	98.6829	Debreak
-350	899	99.01	99.56	99.2842	Debreak
-400	66	94.44	98.48	96.4177	Debreak
-500	78	93.75	98.72	96.1708	Debreak
-750	114	98.2	94.74	96.439	Debreak
-1000	90	97.75	95.56	96.6426	Debreak
-1500	118	100	95.76	97.8341	Debreak
-2000	80	98.75	96.25	97.484	Debreak
-2500	61	96.49	93.44	94.9405	Debreak
-3000	56	100	96.43	98.1826	Debreak
-4000	60	100	98.33	99.158	Debreak
-5000	29	100	96.55	98.2447	Debreak
-10000	112	96.49	98.21	97.3424	Debreak
-1000000	36	88.57	86.11	87.3227	Debreak
-100	1457	95.1	97.32	96.1972	pbsv
-150	453	96.65	97.35	96.9987	pbsv
-200	241	97.08	97.93	97.5031	pbsv
-250	130	99.24	95.38	97.2717	pbsv
-300	157	99.31	97.45	98.3712	pbsv
-350	899	99.12	98.78	98.9497	pbsv
-400	66	96.88	95.45	96.1597	pbsv
-500	78	96.05	93.59	94.804	pbsv
-750	114	97.03	87.72	92.1404	pbsv
-1000	90	98.75	87.78	92.9424	pbsv
-1500	118	97.73	72.88	83.4953	pbsv
-2000	80	100	63.75	77.8626	pbsv
-2500	61	100	85.25	92.0378	pbsv
-3000	56	96	87.5	91.5531	pbsv
-4000	60	96.49	88.33	92.2299	pbsv
-5000	29	100	96.55	98.2447	pbsv
-10000	112	95.61	97.32	96.4574	pbsv
-1000000	36	91.89	94.44	93.1476	pbsv
-100	1457	96.54	91.08	93.7306	sniffles
-150	453	97.92	97.35	97.6342	sniffles
-200	241	98.28	98.76	98.5194	sniffles
-250	130	97.78	96.92	97.3481	sniffles
-300	157	99.36	98.73	99.044	sniffles
-350	899	99.44	98.89	99.1642	sniffles
-400	66	98.41	96.97	97.6847	sniffles
-500	78	100	98.72	99.3559	sniffles
-750	114	96.58	98.25	97.4078	sniffles
-1000	90	97.7	98.89	98.2914	sniffles
-1500	118	93.65	94.92	94.2807	sniffles
-2000	80	92.59	98.75	95.5708	sniffles
-2500	61	93.65	95.08	94.3596	sniffles
-3000	56	94.74	98.21	96.4438	sniffles
-4000	60	96.77	100	98.3585	sniffles
-5000	29	90.32	100	94.9138	sniffles
-10000	112	92.44	98.21	95.2377	sniffles
-1000000	36	72.34	94.44	81.9258	sniffles
-100	1457	94.15	97.19	95.6459	cutesv
-150	453	94.53	99.34	96.8753	cutesv
-200	241	91.39	98.76	94.9322	cutesv
-250	130	93.33	98.46	95.8264	cutesv
-300	157	95.18	100	97.5305	cutesv
-350	899	98.56	99.33	98.9435	cutesv
-400	66	96.43	93.94	95.1687	cutesv
-500	78	89.87	94.87	92.3023	cutesv
-750	114	96.4	94.74	95.5628	cutesv
-1000	90	97.56	92.22	94.8149	cutesv
-1500	118	91.82	87.29	89.4977	cutesv
-2000	80	95.12	97.5	96.2953	cutesv
-2500	61	96.49	93.44	94.9405	cutesv
-3000	56	94.83	92.86	93.8347	cutesv
-4000	60	94.74	98.33	96.5016	cutesv
-5000	29	100	96.55	98.2447	cutesv
-10000	112	93.91	97.32	95.5846	cutesv
-1000000	36	75.68	77.78	76.7156	cutesv

## Sheet: Fig2b
BP_Shift_Debreak	BP_Shift_Pbsv	BP_Shift_Sniffles	BP_Shift_cutesv
82	78	-44	100
74	0	2	100
1	100	100	9
100	9	100	100
1	48	38	75
1	51	44	-25
16	100	52	70
50	0	0	100
1	0	84	-3
1	0	-1	40
1	0	17	53
1	9	18	12
1	61	53	7
62	3	100	69
1	0	2	4
1	0	10	21
1	29	-24	-4
30	6	5	54
7	20	11	8
1	4	9	29
-37	46	30	15
1	100	47	24
1	100	100	100
100	66	100	100
100	0	75	100
1	-31	2	0
1	10	30	3
3	100	100	39
51	0	3	100
1	21	67	2
38	0	-35	63
1	0	12	31
-2	18	100	-4
1	100	100	16
100	100	2	100
10	12	11	100
1	0	16	12
1	4	34	4
1	89	100	3
3	7	8	18
53	-1	3	100
1	0	14	6
1	0	10	9
-1	7	7	6
1	0	15	3
1	5	4	4
1	0	16	22
1	-1	-40	0
12	0	-1	23
5	0	17	-18
0	4	4	2
1	0	0	25
1	0	3	25
13	100	100	7
1	-6	45	-1
1	0	3	0
100	0	22	100
-37	100	100	8
1	1	1	4
1	-4	-27	25
100	0	23	100
1	0	11	1
1	0	20	-3
1	0	7	53
1	0	9	8
1	0	18	9
1	0	1	4
1	27	2	5
1	0	27	12
1	0	6	4
1	100	4	8
1	18	100	33
1	0	7	4
1	0	4	-1
100	0	1	100
1	0	0	9
1	0	0	3
1	0	9	1
1	89	12	7
1	8	100	1
1	1	8	5
1	0	12	7
90	1	0	100
11	0	14	9
1	0	12	6
1	6	9	0
0	0	14	89
1	0	2	6
1	-1	11	2
1	0	-1	6
1	0	4	1
1	0	14	6
-2	0	1	3
1	1	2	3
1	0	14	6
1	100	2	0
1	0	11	2
1	-2	4	29
1	2	22	2
2	40	13	100
1	0	17	7
1	0	0	-8
1	0	10	3
1	0	0	29
1	0	15	6
1	0	12	9
1	0	9	1
1	0	0	2
1	0	0	13
1	0	1	11
1	0	12	6
1	0	6	7
2	0	60	13
1	63	16	2
1	0	2	10
1	0	15	5
1	0	0	3
64	0	1	100
1	1	14	10
1	0	2	-1
-100	0	7	-15
1	0	14	0
11	0	-39	9
1	-58	9	10
1	0	5	2
1	0	1	30
1	1	2	20
-57	7	14	-50
1	0	11	6
1	0	22	3
1	63	-3	2
1	0	5	32
1	0	17	5
1	0	-5	7
20	5	6	27
1	0	11	1
1	0	-8	3
1	-1	-1	7
5	-2	0	9
1	0	-8	5
1	6	32	9
2	46	2	1
0	0	2	-2
1	-2	23	-3
12	5	9	43
1	0	3	31
1	0	15	2
1	0	0	2
6	0	3	14
1	-8	-11	18
1	0	14	1
1	100	100	13
1	0	-20	10
1	21	-2	1
1	0	5	-13
1	-14	-1	9
100	-48	-42	100
1	-45	7	0
0	0	37	18
1	0	5	4
1	0	0	-9
1	0	1	-6
1	-1	50	5
1	0	-17	28
1	0	19	9
0	0	-1	-6
1	0	0	-1
1	-1	14	1
-8	0	10	47
1	0	3	-8
0	0	4	14
1	0	1	-3
1	0	15	2
1	0	14	13
1	0	-49	2
1	0	-90	3
1	0	15	1
1	-52	-27	2
1	0	16	6
1	-20	50	7
0	0	44	17
-93	48	25	-9
1	0	-2	-31
1	0	100	9
1	-3	2	-6
1	82	0	10
1	0	0	48
-2	0	29	25
-1	0	2	3
85	2	100	1
1	0	-8	64
1	100	100	0
1	-1	11	1
1	100	3	8
1	0	89	24
26	2	13	7
4	12	15	84
100	0	6	2
1	-2	100	100
8	0	2	8
72	100	12	17
1	0	41	58
1	0	62	7
1	35	35	11
1	0	3	8
1	0	-5	100
1	0	1	2
1	9	-2	7
10	0	1	19
1	0	2	43
1	0	11	26
1	2	12	6
1	-4	0	11
1	13	17	0
1	0	65	0
3	0	57	1
-3	0	-2	1
1	0	100	25
1	63	13	7
1	1	41	7
1	100	0	1
1	0	0	12
51	4	72	54
0	-1	3	83
54	0	100	7
2	0	9	100
5	0	100	100
-2	77	16	46
1	35	-5	-1
1	42	-1	2
1	0	-1	65
58	0	-15	1
1	-1	9	100
1	0	2	74
1	16	3	41
-100	0	11	12
0	0	14	-1
1	21	15	5
1	0	13	2
1	0	-3	18
1	8	-1	8
0	0	10	4
1	0	1	13
1	0	15	3
1	0	39	10
1	0	15	9
1	0	8	6
1	0	1	26
1	0	-14	3
3	0	14	7
1	28	6	2
1	-10	-6	6
1	11	3	33
1	0	0	7
1	6	28	6
1	3	11	21
1	0	7	6
2	-3	-1	7
22	0	-1	0
1	0	9	10
1	0	1	2
1	30	66	6
1	0	16	-2
9	0	2	7
1	65	52	6
33	16	13	1
1	0	11	13
1	10	16	6
66	5	13	0
17	0	-7	100
1	16	100	25
1	0	10	11
6	0	2	30
1	100	-3	7
1	1	-37	30
1	0	16	6
1	-1	1	4
100	-31	15	9
1	0	18	100
1	0	14	1
0	11	2	2
-89	1	1	-9
1	0	12	-44
1	0	3	7
1	0	100	1
1	33	13	7
1	2	-1	15
1	100	-100	6
1	42	-1	0
1	-1	8	0
18	-100	0	-13
20	0	41	100
5	5	4	14
-100	11	59	5
1	0	0	-100
6	100	14	6
12	9	20	100
1	79	1	39
1	0	37	2
1	0	6	98
80	7	11	-24
1	2	22	100
1	0	-11	0
8	18	35	6
1	-1	-100	18
1	100	11	1
19	0	6	16
46	-5	5	10
-79	0	9	100
1	3	6	2
1	0	0	45
-5	-1	-11	46
1	-9	77	-24
1	0	-58	12
1	6	27	3
1	62	14	16
1	-64	13	-6
100	8	2	39
1	0	0	100
1	0	-34	3
63	0	45	3
-18	0	14	84
9	-34	5	-43
1	2	1	23
1	0	5	13
1	0	-20	5
1	0	100	24
-29	6	-1	-1
3	-1	-1	-23
1	41	1	5
1	-2	-8	-5
1	-1	8	8
6	1	-1	-1
0	3	-18	6
37	0	13	-2
6	-1	1	72
7	0	100	4
1	-1	88	11
1	10	-12	2
1	72	12	16
0	0	100	60
1	0	9	3
1	47	8	24
2	0	1	7
1	0	60	12
100	12	7	25
1	0	1	100
1	0	100	1
100	45	3	7
47	0	15	100
1	0	-16	100
1	7	17	8
1	0	0	3
1	-1	100	30
1	84	10	4
1	10	0	1
1	0	0	100
1	0	100	2
1	0	100	8
1	38	7	7
0	0	100	8
1	0	14	-1
1	0	0	90
1	0	13	7
1	0	0	21
1	0	25	0
1	-1	0	6
1	0	-1	100
1	-3	15	7
1	38	-3	0
1	56	100	9
1	2	-13	3
1	2	2	18
0	0	0	1
1	0	9	-1
6	39	54	9
39	1	1	3
57	0	-1	31
1	100	-82	100
4	0	100	1
1	0	2	2
1	0	14	7
1	0	2	11
2	0	-1	36
1	0	10	12
-22	-4	28	1
7	0	-1	-38
1	0	16	2
1	89	-33	7
1	-2	-100	-3
1	-100	1	2
1	0	11	8
6	8	8	38
2	-2	-2	-3
1	11	9	7
1	0	4	26
52	0	1	90
1	0	36	-10
-100	4	-1	-38
1	9	19	-2
1	94	100	15
1	3	15	5
12	4	14	14
1	0	1	4
1	-1	-1	-6
1	0	14	11
1	0	-2	30
1	12	8	24
11	39	41	63
92	0	9	100
1	0	2	3
1	0	-87	9
1	0	11	0
8	-2	-2	7
1	0	9	9
1	0	11	0
1	4	1	8
40	0	3	67
1	0	2	5
1	-1	-1	1
-94	4	18	-40
1	-1	-1	8
-1	0	99	76
1	73	63	5
1	0	16	7
1	0	11	54
1	0	8	2
1	0	13	1
9	-9	-9	9
1	0	13	12
0	38	72	-2
1	0	2	54
59	0	0	60
1	0	-3	6
1	0	12	6
1	0	0	16
1	100	100	10
-8	-2	4	5
1	7	-100	8
1	0	14	55
1	4	-1	14
1	0	8	0
1	99	100	2
1	-1	0	7
1	0	100	1
100	0	-1	100
1	11	1	5
-42	9	13	-100
100	0	3	3
8	0	9	7
1	-1	13	62
5	100	0	0
1	0	9	38
1	14	-1	1
0	0	100	1
1	0	19	15
1	0	29	11
19	0	4	100
1	-2	2	18
1	0	5	19
1	0	13	0
1	0	-11	6
1	0	7	0
-1	66	4	100
100	39	14	17
1	0	7	24
1	0	28	3
1	7	13	1
1	0	-5	1
1	0	1	7
1	2	11	-2
1	100	5	6
1	0	5	14
1	0	100	8
1	9	-3	12
1	0	2	49
68	0	9	35
21	0	2	6
1	0	6	0
1	0	1	3
1	0	8	10
1	0	3	1
1	-1	0	14
1	-1	12	100
100	0	-1	1
1	0	-1	0
1	1	0	3
1	0	10	2
1	36	10	3
1	16	15	-1
1	0	100	8
1	100	100	2
1	0	0	1
1	0	7	6
1	0	100	0
0	0	16	1
5	0	95	1
1	0	8	4
1	-1	4	4
1	8	11	9
1	4	0	58
1	0	13	100
1	0	33	27
17	0	-1	5
1	0	15	100
100	-1	6	33
1	0	14	38
1	0	10	6
1	0	2	2
1	0	1	13
1	-1	30	7
1	0	11	15
1	3	11	20
1	0	6	-3
-1	38	6	8
11	-3	0	26
38	0	17	7
1	0	0	5
1	62	15	0
1	0	41	2
1	0	15	35
0	0	3	6
1	0	4	5
1	0	-5	3
1	0	12	23
1	-20	14	1
1	0	1	15
1	-15	16	8
1	-1	10	7
1	0	37	24
1	100	-62	100
-6	0	12	3
1	0	-48	1
1	-1	-1	29
1	7	1	6
1	0	100	9
1	0	37	2
1	0	2	9
1	0	9	15
1	0	17	18
1	0	17	-9
-19	0	10	6
1	0	15	-63
-93	0	1	1
0	0	2	2
1	0	6	100
78	0	6	11
1	-1	6	1
1	0	1	19
1	0	16	13
8	0	16	8
1	6	2	3
1	0	0	10
1	-2	-1	-2
1	10	13	2
1	-1	5	5
1	0	1	5
1	0	16	6
1	0	16	2
1	0	2	9
1	0	16	6
1	0	-1	1
1	0	11	2
1	5	11	4
11	0	100	7
1	8	35	1
1	3	43	7
1	0	17	7
1	14	12	88
1	0	15	7
1	100	-6	2
5	0	18	11
3	27	8	2
1	0	-3	4
1	-4	2	7
4	-1	22	100
1	9	2	27
1	0	74	21
1	0	0	-1
1	0	42	6
1	0	5	7
1	0	-73	9
1	0	2	14
1	0	-39	8
1	0	14	14
1	-3	13	-2
1	-1	8	17
1	0	2	2
73	0	2	82
1	-22	2	1
1	100	1	33
1	32	13	0
-29	0	25	-33
1	79	-1	1
1	0	2	36
1	-47	13	8
1	0	-17	9
1	-20	73	3
1	-100	77	2
1	0	10	0
1	4	100	2
1	0	15	-1
1	0	6	10
1	2	8	16
0	100	-3	10
1	11	10	3
1	0	8	7
-23	0	31	-16
100	65	30	100
95	-43	4	45
1	0	100	9
61	18	8	100
1	0	9	5
1	-3	18	-14
18	0	100	16
1	100	-52	19
-11	0	7	7
1	100	-61	-100
1	0	48	4
1	0	-94	4
1	0	12	32
100	100	100	18
1	6	18	100
30	0	100	16
1	36	4	86
1	-1	11	9
1	0	22	17
39	45	100	17
-28	0	2	100
1	11	100	-25
1	13	2	12
-45	89	3	2
-2	0	65	6
1	0	3	-31
100	-1	13	52
1	2	13	100
1	1	89	13
1	24	18	59
1	0	2	8
1	43	5	-35
100	0	2	11
1	0	2	100
88	26	7	76
1	100	5	4
1	2	0	81
23	13	2	1
1	100	16	4
1	2	0	61
1	0	-100	1
90	0	5	12
1	0	100	9
1	-1	0	73
1	0	11	5
1	1	100	0
1	0	35	3
25	90	1	6
1	17	10	0
1	0	16	100
-3	0	-1	1
1	0	1	1
1	0	0	25
-100	100	1	7
1	0	3	3
100	35	100	-100
1	0	8	9
1	-1	2	100
100	3	3	0
1	18	8	7
1	0	5	100
1	0	100	39
1	-2	3	2
6	0	93	5
1	-9	16	5
1	0	5	2
1	-1	11	6
1	-100	9	-3
91	0	1	4
1	0	17	7
1	50	10	100
1	0	68	13
1	0	10	1
1	100	-1	5
100	0	100	7
1	74	2	4
1	14	100	100
1	0	64	0
7	0	67	44
0	0	7	9
34	0	9	6
1	13	25	7
1	0	100	16
1	0	0	10
1	-2	93	1
1	0	-1	8
1	19	2	7
0	6	1	25
1	0	9	6
9	0	6	0
1	5	-11	0
-100	3	4	62
1	0	1	33
1	5	-1	100
1	0	7	6
2	-1	60	5
1	0	8	19
11	0	13	100
1	0	3	3
1	0	7	52
1	0	3	16
1	0	3	0
1	0	16	1
1	0	17	28
1	-1	13	1
1	51	12	12
1	0	15	7
1	0	0	1
76	67	-1	11
1	0	16	58
1	-2	0	7
1	0	2	7
6	-1	9	3
4	0	1	5
1	0	100	4
1	1	2	7
1	-4	9	35
3	4	1	9
1	3	0	8
1	0	1	13
1	11	7	7
1	0	23	6
1	-3	-1	22
1	14	11	0
1	-2	15	1
1	0	0	10
1	1	14	5
1	-1	-2	2
1	0	13	23
1	100	14	7
24	0	1	1
1	0	3	100
1	0	1	2
1	-1	-4	17
49	0	17	9
1	-1	100	3
1	0	10	6
1	0	9	3
0	-2	0	24
1	-23	-1	-1
1	71	12	6
1	0	-1	6
1	29	10	1
1	0	2	7
-7	0	4	0
1	0	-32	4
1	0	21	28
1	45	9	2
0	0	31	1
1	0	10	0
1	0	4	9
1	1	5	100
1	0	15	5
1	3	0	4
4	0	15	6
1	0	-24	4
2	-1	1	6
1	4	13	1
1	0	11	18
1	1	32	1
-18	-9	11	22
68	12	-3	-16
1	0	-36	59
30	-1	8	3
1	0	1	100
1	0	1	4
1	100	6	7
1	6	-7	1
12	0	0	20
1	0	6	17
1	0	34	7
1	0	100	6
1	16	12	1
1	0	7	9
4	0	14	12
1	-1	-5	2
1	16	12	14
0	-1	3	8
1	7	14	-3
1	14	-8	-1
1	0	11	-1
1	0	-1	4
1	0	15	29
1	0	13	13
0	-1	-10	0
1	7	21	0
10	18	-2	7
1	3	10	26
1	34	2	100
1	0	0	5
1	-41	0	5
1	0	-26	8
-2	0	3	3
1	0	3	16
1	0	16	5
1	41	-32	1
0	-68	16	6
1	16	1	-2
0	0	1	7
1	0	3	-1
17	0	-16	8
1	-100	-30	8
1	8	15	7
1	0	50	8
1	42	2	0
1	0	38	6
5	3	-100	-2
2	0	9	1
5	10	3	6
1	0	32	3
35	0	44	57
1	15	18	8
-50	0	10	-26
23	0	18	14
1	0	0	3
1	-1	44	0
1	0	18	0
-65	0	4	-51
6	0	9	26
1	100	-1	28
1	0	0	1
1	0	-1	29
-100	72	37	-100
1	0	36	17
1	0	12	1
1	0	13	100
1	0	90	54
1	8	1	8
1	0	2	15
1	61	1	8
1	11	8	10
1	0	8	-5
1	100	7	31
1	0	76	11
1	46	10	2
20	0	100	4
1	-10	100	16
1	43	15	0
1	30	0	2
38	100	100	38
1	-32	1	68
1	-100	8	6
73	-1	-66	25
1	0	40	78
1	-7	21	3
1	4	7	0
1	0	-77	1
9	100	-100	20
1	100	-1	54
62	0	7	3
12	0	-3	73
2	0	100	33
100	-35	4	100
100	0	57	100
1	0	100	24
1	19	100	87
47	-5	-1	82
1	14	-1	0
-8	-43	3	-7
98	38	7	95
1	100	-20	26
1	70	5	100
-8	0	3	-18
-100	0	11	-17
-1	0	9	-3
1	0	68	7
-10	9	33	0
100	0	100	100
16	0	50	5
100	38	4	48
100	0	-1	100
1	0	-8	100
-6	0	0	1
4	0	46	100
1	0	-35	5
-38	0	3	12
1	-7	11	-35
1	0	7	3
62	100	25	4
0	6	2	29
5	0	19	7
-100	-2	0	50
72	0	7	-67
95	2	-34	37
1	0	-29	100
1	20	100	33
0	0	3	1
1	0	4	3
1	0	-2	6
20	14	5	1
1	-1	3	34
1	10	24	-16
1	0	15	10
1	0	8	64
1	0	13	11
1	0	30	16
1	0	20	-23
1	0	16	8
1	0	-1	5
-6	-3	-1	6
1	0	-65	-24
1	0	6	1
1	0	18	100
1	-27	3	5
-1	2	6	5
1	2	3	2
4	4	1	2
21	36	14	15
1	-1	11	100
1	1	5	15
1	0	4	33
1	2	-6	10
49	0	10	35
1	0	15	87
2	0	100	15
54	0	-8	5
6	43	-1	38
1	0	0	-16
1	100	19	2
2	8	-1	8
1	7	13	7
1	0	13	4
1	-1	0	2
1	0	2	0
1	0	-5	5
1	0	9	7
1	0	100	4
0	0	27	3
1	0	-1	-6
1	0	-1	9
1	10	18	54
1	100	-4	100
14	9	1	22
4	14	-1	1
1	-1	2	3
3	0	11	7
1	1	3	58
1	0	-6	4
1	0	11	6
1	-1	100	1
1	16	8	2
1	-1	21	20
100	-1	-1	21
9	66	-4	7
1	0	0	100
1	-1	4	42
1	0	-2	5
2	0	11	23
1	0	1	8
1	-1	-2	1
1	-1	100	0
1	0	-3	-1
1	0	10	0
1	0	4	29
1	8	0	8
1	-2	12	2
100	0	35	5
12	-36	9	5
46	0	-1	100
0	0	-1	10
1	0	2	22
1	100	12	8
1	0	6	25
1	-1	-1	4
0	14	-5	0
1	-1	15	1
1	0	-9	0
0	0	5	7
100	0	15	3
-1	0	36	7
1	18	61	100
1	0	1	8
1	100	13	78
1	0	19	-1
-5	0	4	-1
20	0	14	6
1	0	13	26
1	0	8	27
1	6	15	10
26	0	-3	-2
8	15	2	32
1	0	36	1
-35	0	5	8
1	0	10	3
1	0	11	1
1	100	3	3
1	0	3	-13
1	0	9	-19
2	0	12	4
18	0	15	10
1	1	5	27
1	0	4	39
1	-2	13	0
1	5	17	10
1	0	100	67
1	0	17	2
1	0	12	10
79	1	17	6
1	0	13	6
1	0	1	8
1	0	13	11
1	0	-73	7
1	0	2	100
8	0	-4	9
1	0	12	11
1	0	2	6
1	0	6	5
1	0	0	5
1	0	2	7
1	16	73	6
100	0	12	7
1	0	15	2
1	53	11	2
1	25	13	10
1	0	0	15
1	0	2	100
1	-24	-1	10
1	-1	13	6
1	5	15	6
1	-1	3	8
1	-12	-1	1
1	-1	55	8
1	2	6	-22
1	0	3	13
1	0	1	4
1	53	-74	10
1	11	34	7
1	8	-2	6
1	100	5	0
1	0	0	55
1	0	-14	37
1	0	-1	5
1	0	4	7
1	0	20	6
1	0	5	7
1	9	-11	16
1	0	10	1
1	0	-16	68
1	0	100	6
1	0	16	7
1	60	11	2
-73	14	2	3
10	0	2	45
6	0	2	35
0	-1	19	1
-12	0	11	2
0	0	11	25
3	0	44	6
1	-100	47	53
1	-100	0	-1
-9	0	10	0
1	44	5	0
9	0	16	6
100	-1	4	16
1	-22	17	2
1	0	44	65
1	0	6	11
1	0	12	21
1	0	4	100
1	0	-100	9
1	0	-5	10
1	-1	6	1
29	-9	100	3
1	0	12	3
1	0	-1	9
1	100	-23	7
1	0	-1	3
1	26	1	25
4	0	-1	37
1	3	13	1
1	26	4	52
1	0	12	3
1	0	10	8
1	100	16	-1
-100	0	100	8
-100	0	13	41
1	0	2	10
1	0	100	6
1	2	44	3
10	36	24	-100
-19	0	1	-22
1	0	3	6
1	0	43	90
9	1	-7	5
1	91	2	11
1	0	19	-19
1	0	5	11
1	7	0	1
1	100	2	7
1	6	11	7
1	0	38	100
1	0	1	-2
100	0	100	5
1	0	7	7
1	2	-3	100
1	4	49	6
1	0	5	0
27	-1	17	100
1	0	13	37
1	100	100	24
20	-76	2	1
1	100	15	3
1	0	-2	39
1	0	3	13
1	35	8	5
17	0	29	71
1	8	-19	3
1	0	0	1
1	73	-2	0
1	-1	10	38
1	0	100	14
34	20	-69	34
1	0	100	1
1	23	27	63
1	0	5	3
100	0	0	3
5	0	100	72
1	0	10	-7
1	0	14	8
1	-1	5	6
1	0	3	49
3	30	100	28
1	40	-2	10
1	0	15	1
0	0	23	3
1	49	-2	-5
100	10	0	22
-87	-1	4	3
4	-1	9	0
1	0	100	2
1	0	1	6
1	0	-5	100
1	0	-1	-55
1	100	2	100
1	14	0	51
1	100	53	3
1	13	4	29
74	0	8	100
0	100	100	17
1	0	10	9
12	18	-32	5
1	0	1	3
1	12	-54	99
1	1	11	1
1	0	10	6
1	4	15	20
1	0	2	0
27	-12	85	17
2	100	-1	2
1	0	100	2
1	0	23	66
1	0	15	0
1	-100	100	29
1	36	14	-4
1	0	1	1
1	-2	7	28
1	0	12	37
1	100	-11	6
4	0	14	5
1	0	4	68
1	0	2	5
1	74	-5	-1
1	0	2	2
100	0	1	-13
-4	100	4	7
100	63	12	6
1	85	-100	6
1	0	12	4
100	0	2	100
1	7	4	4
18	0	-7	100
1	0	100	18
1	49	12	2
1	0	6	100
1	100	16	7
14	62	34	51
1	0	69	5
-11	0	15	12
100	0	13	1
1	100	100	6
1	0	100	9
1	-1	100	2
-100	-74	10	20
100	0	13	78
1	0	14	1
1	0	38	2
1	0	-100	6
43	0	8	-92
14	0	9	100
1	0	10	3
1	0	100	42
83	4	12	-16
29	-15	1	100
1	0	11	12
1	-1	100	-9
100	0	10	13
64	0	4	100
74	0	-100	6
1	14	9	5
1	0	12	100
1	0	34	99
1	100	12	100
1	0	9	1
100	0	2	44
1	-3	36	13
100	9	15	-19
32	0	10	9
100	6	3	76
1	100	5	11
1	0	-61	79
1	24	3	100
100	0	13	5
5	0	-1	1
0	0	13	4
-72	8	100	100
1	0	11	17
1	-41	6	2
-95	1	41	-95
1	5	100	19
1	0	0	2
1	0	3	-14
1	0	5	5
1	0	9	8
5	0	10	12
-23	0	55	11
1	0	100	8
-1	0	-9	7
1	0	11	-10
1	0	0	-2
1	0	0	-5
0	0	0	3
1	0	3	9
1	0	-28	-1
1	-1	7	8
100	0	17	100
1	0	15	7
1	-16	0	10
1	0	15	100
1	0	12	100
1	16	12	0
7	5	16	2
100	0	-7	2
1	0	16	17
1	0	8	4
1	12	-2	52
1	-27	3	100
1	14	1	33
40	37	2	8
1	27	-10	9
-63	-1	22	-1
8	-1	3	0
1	0	12	28
1	0	-40	1
1	0	11	-41
1	0	8	4
1	0	11	16
1	0	-1	10
1	0	0	47
1	0	1	9
1	0	20	9
1	-2	15	6
1	0	-18	9
1	0	32	3
1	100	99	3
1	2	36	4
1	0	-3	1
1	6	-1	3
1	100	-46	1
1	0	11	1
-15	0	2	16
1	0	-1	22
1	0	4	2
1	0	7	10
1	-1	1	-16
1	10	16	4
1	4	4	5
1	0	0	9
1	0	-10	11
-25	0	100	4
1	0	81	19
38	0	2	8
1	2	15	29
-5	0	100	11
0	0	24	44
1	9	5	78
1	0	0	29
1	0	14	-3
1	0	0	2
-99	0	-1	-3
1	0	12	7
1	0	7	1
1	0	50	1
1	0	13	-3
1	0	13	50
1	0	4	3
1	6	-7	0
-1	-100	3	7
100	0	0	8
100	0	8	0
1	0	8	1
7	1	9	7
100	0	14	100
1	0	7	46
1	0	14	1
1	4	11	13
1	0	5	100
1	0	16	20
1	0	9	2
1	0	16	4
1	0	16	6
1	0	6	1
1	-1	100	1
1	0	5	12
1	0	-2	5
1	0	11	34
3	0	12	8
1	-100	14	7
1	0	3	6
1	0	6	-1
1	4	5	13
1	2	6	8
1	0	8	1
1	24	58	4
1	-1	14	3
1	-20	15	10
1	41	-1	6
1	100	2	9
1	86	0	7
1	0	14	5
1	1	5	12
1	0	17	9
1	0	16	6
1	100	14	7
12	0	-100	7
1	0	3	2
-2	0	15	100
2	15	9	2
1	0	5	28
1	0	14	1
1	-100	-7	8
5	0	-1	6
1	1	3	8
1	0	48	2
1	4	20	3
1	-1	51	5
1	63	1	6
1	0	25	3
1	-3	0	41
4	1	11	8
1	0	100	5
1	0	6	4
1	47	9	-2
1	0	15	0
1	50	40	6
-100	0	1	2
1	0	10	8
1	0	-100	7
14	0	8	6
3	43	0	-100
1	1	10	1
1	0	-1	9
0	0	28	5
1	66	10	6
100	0	0	10
1	18	37	11
1	77	15	-1
2	-30	1	-33
1	-4	4	40
1	4	16	100
-27	25	21	38
1	-1	-1	1
1	-9	2	4
1	36	23	1
1	73	13	8
1	-1	49	100
1	0	12	3
-100	39	2	5
1	4	4	7
2	0	49	34
1	0	8	0
12	0	-25	6
5	0	0	-84
89	3	-27	6
1	6	-7	3
-100	36	10	14
1	-3	88	2
1	0	4	4
1	0	7	36
1	2	100	5
1	73	96	-16
1	0	-1	21
1	0	0	7
1	2	87	0
1	0	14	39
1	0	3	14
-69	0	2	10
1	-11	7	-2
1	78	8	1
1	0	-13	21
1	0	11	7
1	0	0	-28
1	0	100	7
1	-20	1	-2
2	0	3	3
7	0	2	33
5	100	4	5
39	0	89	15
0	83	0	63
1	0	6	1
37	85	11	9
28	78	1	17
2	100	2	69
1	8	7	10
1	39	-16	5
1	0	9	82
1	0	10	58
1	41	-3	-2
6	-4	2	1
1	2	9	53
1	100	3	5
1	8	-4	3
0	-30	16	1
-2	0	100	5
1	-26	10	8
1	100	100	-3
1	0	15	6
1	-3	86	0
74	-43	11	100
1	61	100	15
1	25	0	28
1	10	25	1
1	0	14	34
1	0	9	100
1	0	48	2
2	2	100	4
79	0	100	3
45	100	9	1
1	11	13	2
1	0	100	6
100	4	2	28
1	0	9	54
1	0	-2	32
1	0	-17	1
1	0	100	27
1	74	23	100
1	36	20	1
11	0	9	-4
1	-1	-43	11
92	0	19	7
100	5	15	100
75	0	-3	4
1	0	-9	100
75	0	11	7
1	0	11	92
100	8	15	100
68	11	22	100
4	0	50	5
1	0	16	43
10	0	74	42
1	-1	10	100
34	62	0	41
1	100	-42	100
-29	1	17	82
1	0	1	9
-25	14	14	7
100	0	15	100
100	0	15	25
1	100	100	-33
25	0	32	3
-42	0	0	-36
1	12	10	100
1	-14	3	100
11	0	9	19
1	12	17	10
1	0	19	-42
1	5	2	18
1	-2	10	48
1	-2	11	8
1	0	9	4
1	0	0	7
100	0	1	5
1	4	4	17
1	100	15	23
5	0	-1	35
1	0	71	6
1	0	100	67
1	0	44	7
1	5	10	8
100	14	14	10
1	0	100	6
1	0	15	12
1	0	100	7
1	0	2	6
1	1	1	100
4	0	1	21
1	0	-39	0
1	0	11	6
1	0	0	1
1	1	15	10
1	0	12	-9
1	0	0	17
1	-13	-22	1
1	0	36	6
1	0	11	5
0	0	11	7
1	0	-25	7
100	0	100	0
4	-1	14	4
1	0	63	11
1	0	22	1
1	62	3	41
1	0	10	100
1	100	15	30
1	13	4	6
1	0	14	4
1	0	11	91
7	0	2	1
1	0	10	28
1	-3	14	2
1	67	16	2
1	0	7	9
1	-100	15	-5
5	0	1	7
1	0	4	35
1	0	-17	8
9	0	-1	2
1	0	0	23
100	3	3	-2
1	0	6	25
1	0	15	7
1	0	2	44
1	0	-7	-5
1	23	-1	100
1	0	4	7
1	0	67	35
1	0	10	6
1	0	100	1
1	0	71	5
1	0	9	6
1	0	14	-3
1	0	7	7
1	0	-39	9
1	0	10	1
1	2	57	28
1	0	13	7
9	0	-80	7
1	1	4	4
1	-2	2	6
1	0	13	0
1	-2	1	4
1	0	14	-5
3	0	14	1
0	0	1	-100
1	0	4	3
6	0	44	13
1	100	1	8
1	-1	10	1
3	-1	24	-9
1	0	23	-2
1	100	22	-1
1	0	12	1
1	-1	15	61
1	-1	1	2
1	0	13	50
25	-15	13	8
1	0	-3	10
-99	0	3	1
1	0	0	12
1	0	-2	6
1	0	9	38
1	13	0	15
1	0	0	-68
1	0	10	5
1	54	14	3
1	-15	14	5
1	-6	-2	-1
1	-19	-1	7
1	-1	3	15
24	0	1	2
1	0	14	5
1	0	1	28
1	0	100	10
1	0	-1	100
1	0	-1	30
1	0	-1	26
0	56	100	3
1	0	-32	9
1	0	-1	0
1	0	0	8
1	100	22	6
1	1	-16	6
17	0	11	12
1	0	-23	2
1	0	4	1
1	0	2	8
1	0	14	1
1	-1	10	5
1	12	83	7
1	0	9	8
1	13	16	7
1	0	28	0
1	-1	-29	2
3	0	-42	3
2	0	-23	-5
1	0	-1	3
-100	0	16	1
1	0	14	100
0	0	8	0
0	0	12	3
1	0	2	0
-14	24	16	-60
1	-1	-2	0
1	-1	51	-1
5	35	11	23
1	0	42	-1
1	0	9	6
1	0	100	5
100	25	1	3
1	0	0	2
1	0	14	7
55	0	15	6
-23	0	19	100
10	0	4	4
1	0	-2	8
-1	2	15	34
1	0	2	22
1	0	4	-10
1	29	-2	-3
1	-6	14	17
1	4	8	9
1	0	1	6
1	0	1	3
1	0	13	8
1	52	13	2
1	100	3	8
1	13	9	7
100	0	18	47
1	11	-3	6
1	100	-1	35
1	-2	73	9
1	0	10	100
1	10	4	2
1	72	7	2
-1	-1	1	6
23	0	9	10
1	40	2	7
1	100	5	5
1	0	34	0
1	0	3	23
1	0	19	7
1	0	37	11
1	100	9	13
1	-12	10	5
1	0	46	7
1	-1	-9	4
1	100	5	2
1	100	-1	0
1	40	4	16
1	0	11	7
0	-45	41	6
1	100	100	6
1	1	14	32
1	-98	13	-1
1	10	14	1
26	0	11	45
1	0	100	5
1	64	0	2
1	100	0	4
1	14	21	100
1	100	-15	1
1	6	8	12
1	0	-8	1
1	13	15	26
1	0	0	0
30	10	100	4
37	33	30	24
11	49	25	7
1	0	1	14
1	0	3	41
1	0	100	52
1	0	-22	6
100	0	-100	1
1	29	9	1
1	2	-4	6
39	0	100	26
12	11	64	100
100	100	30	14
1	74	-10	7
1	100	32	100
11	0	24	100
1	-37	19	1
1	-32	15	15
4	0	-100	100
1	0	34	12
1	0	20	4
100	0	52	5
1	0	34	9
1	0	100	49
1	1	19	100
1	0	2	39
56	0	13	14
1	5	23	1
-51	0	36	1
1	11	52	100
2	0	0	5
100	0	44	-70
92	0	4	3
41	0	-29	-5
1	0	8	100
-48	0	20	100
22	0	3	20
71	0	4	16
1	0	28	-12
-100	0	15	100
1	0	7	100
1	38	7	12
1	0	18	-100
13	50	66	34
100	5	64	14
25	0	100	19
30	100	100	56
100	0	-1	96
26	73	-26	30
1	0	-46	82
1	4	2	100
1	0	3	10
1	0	13	15
1	0	1	36
1	-19	9	5
50	100	7	51
-100	-2	29	18
1	100	16	47
1	0	0	-55
1	-2	4	25
1	0	38	14
23	17	15	4
0	39	73	2
8	12	10	81
1	0	2	22
68	0	4	21
53	4	8	8
100	0	1	100
76	0	3	90
100	11	0	100
1	0	13	100
-36	100	16	100
-6	13	46	-7
1	1	36	-54
1	0	3	-43
1	0	50	2
1	0	5	6
1	0	3	9
1	0	67	-2
0	3	0	3
1	7	72	2
1	0	27	22
1	0	4	9
1	0	16	17
1	0	6	30
1	0	10	3
1	21	0	40
1	0	9	7
1	0	3	38
1	0	13	3
1	0	4	2
1	0	15	18
1	0	-1	5
1	0	62	6
1	0	11	5
32	8	2	0
1	44	0	7
1	0	15	100
1	12	6	30
1	0	-15	29
1	0	14	2
1	-1	0	55
1	100	100	21
1	0	1	1
1	0	1	61
1	20	13	1
1	0	4	33
1	100	0	16
1	15	14	3
1	0	13	7
-33	0	3	5
41	100	6	8
2	42	14	-9
100	7	1	100
1	14	13	100
1	0	4	100
1	0	48	9
28	0	11	3
18	0	37	8
1	-41	9	22
1	0	14	20
1	0	11	45
1	0	13	0
1	0	2	11
1	0	3	1
1	12	3	5
1	0	20	5
1	0	70	-1
100	28	2	5
1	0	-7	2
1	0	2	100
1	0	31	9
1	0	17	0
1	10	-1	7
1	0	100	4
1	26	7	1
1	-1	13	6
22	-100	6	8
1	-1	25	3
1	5	4	26
1	0	0	7
1	0	10	1
1	0	8	-42
12	34	100	1
1	59	5	34
1	0	32	13
1	0	34	31
1	0	36	4
1	0	16	6
1	2	9	4
1	0	10	6
1	0	1	1
1	0	-52	3
1	100	11	2
1	0	9	6
1	100	1	42
1	0	4	5
1	16	14	12
1	7	11	5
6	0	10	34
100	-1	12	11
1	0	100	4
1	0	-4	100
1	0	6	3
79	0	10	10
1	-8	1	-100
1	0	1	26
1	0	1	100
100	0	6	-2
1	4	-1	9
1	0	-100	89
1	0	-1	100
34	-1	5	72
1	0	13	24
1	17	9	5
1	0	15	23
1	5	39	8
-100	0	100	6
1	0	9	4
1	0	11	1
1	1	13	42
1	0	0	6
1	0	-22	6
1	0	11	1
1	0	17	2
1	0	2	10
29	0	100	10
1	40	46	5
1	0	100	7
1	0	2	100
1	15	41	1
33	0	-22	3
1	0	15	6
1	0	-1	1
0	0	11	36
-100	9	1	6
7	0	5	-8
100	0	0	0
1	0	-8	5
1	0	-28	56
1	-3	15	6
1	0	17	4
59	46	12	11
1	-9	17	28
1	-8	15	100
1	0	-1	14
1	1	13	10
1	40	19	7
1	0	9	-1
1	0	13	3
1	-2	8	6
100	0	12	10
1	0	0	1
100	1	14	100
1	10	2	30
5	88	18	100
-1	0	3	1
1	25	15	11
1	0	14	4
1	0	9	11
1	29	41	-3
1	0	10	5
1	0	6	1
3	19	4	10
-23	0	3	-1
1	5	12	0
1	-66	14	2
1	-2	12	12
1	10	9	10
1	4	0	4
2	0	3	7
1	0	-11	7
1	5	3	-1
1	17	83	9
1	-34	-3	16
9	39	-16	45
1	0	59	7
1	100	0	5
1	-35	0	7
1	21	11	-5
1	0	11	7
1	-100	10	1
1	5	8	9
1	0	10	3
1	100	1	8
97	0	11	9
1	0	39	8
1	0	5	36
1	100	7	5
1	100	17	6
1	100	43	5
1	100	35	7
1	-100	5	1
1	100	1	9
1	0	15	6
1	0	1	12
1	0	5	4
1	0	17	5
1	32	36	2
1	-1	6	-1
51	0	8	14
1	0	16	1
-13	-1	19	73
1	0	-100	6
1	0	38	-12
51	0	30	44
1	-1	55	3
100	-2	100	25
1	-3	-1	6
1	5	-100	9
1	0	4	6
1	0	100	37
2	4	5	12
1	0	-100	-4
61	0	4	6
1	-5	-37	100
1	5	13	-25
1	0	100	75
1	0	19	9
30	0	5	48
1	0	100	70
1	-23	-2	2
1	10	34	1
1	9	100	4
-27	0	72	28
-22	10	100	50
1	0	13	7
1	0	2	31
5	0	12	100
1	0	13	0
1	1	2	27
1	-1	68	9
18	0	-1	24
1	0	17	-16
-100	0	1	-14
10	100	-1	100
72	0	15	57
100	-3	-11	100
0	0	12	-30
-100	0	-1	-66
1	0	-2	6
100	0	11	100
1	35	37	15
-100	-1	6	-100
41	0	28	28
-43	0	32	-1
1	0	3	1
100	0	23	100
1	0	23	17
1	0	41	31
1	0	3	27
100	0	5	100
100	5	3	100
100	-3	0	100
100	-1	-34	100
100	99	16	100
100	0	14	100
[truncated: 7,427 more rows]

## Sheet: Fig2c
Fig2c - CLR						Fig2c - HiFi						Fig2c - Nanopore
Depth	Recall	Precision	F1 score	Tool		Depth	Recall	Precision	F1 score	Tool		Depth	Recall	Precision	F1 score	Tool
10	0.635424	0.971559	0.768337	debreak		10	0.797148	0.957785	0.870114	debreak		10	0.733182	0.964519	0.833089	debreak
20	0.900899	0.952059	0.925773	debreak		20	0.963418	0.937928	0.950502	debreak		20	0.945334	0.942704	0.944017	debreak
30	0.940477	0.951191	0.945804	debreak		30	0.970962	0.938193	0.954296	debreak		30	0.967862	0.943868	0.955714	debreak
40	0.958768	0.947702	0.953203	debreak		40	0.973339	0.93526	0.953919	debreak		40	0.975302	0.942292	0.958513	debreak
50	0.966209	0.949817	0.957943	debreak		50	0.973029	0.937475	0.954921	debreak		50	0.976336	0.941786	0.95875	debreak
60	0.969205	0.948811	0.9589	debreak		60	0.971789	0.936187	0.953656	debreak		60	0.977576	0.940732	0.9588	debreak
70	0.972099	0.948956	0.960388	debreak		70	0.972099	0.936859	0.954154	debreak		70	0.979126	0.931112	0.954516	debreak
10	0.799111	0.868584	0.8324	pbsv		80	0.971479	0.937756	0.954319	debreak		80	0.980676	0.933045	0.956268	debreak
20	0.904619	0.868797	0.886346	pbsv		90	0.971685	0.93702	0.954038	debreak		90	0.980779	0.932044	0.955791	debreak
30	0.924977	0.876861	0.900277	pbsv		100	0.971065	0.936796	0.953623	debreak		100	0.980366	0.935233	0.957268	debreak
40	0.932107	0.882929	0.906852	pbsv		10	0.920637	0.849285	0.883523	pbsv		10	0.886948	0.789677	0.835491	pbsv
50	0.938204	0.884031	0.910312	pbsv		20	0.960628	0.852453	0.903314	pbsv		20	0.944198	0.859791	0.90002	pbsv
60	0.938721	0.885725	0.911453	pbsv		30	0.966725	0.856215	0.90812	pbsv		30	0.953085	0.873638	0.911634	pbsv
70	0.941201	0.88651	0.913037	pbsv		40	0.968999	0.859487	0.910963	pbsv		40	0.954841	0.869975	0.910435	pbsv
10	0.75881	0.90054	0.823622	cutesv		50	0.969412	0.862779	0.912993	pbsv		50	0.957011	0.853548	0.902324	pbsv
20	0.898006	0.895969	0.896986	cutesv		60	0.970962	0.863206	0.913919	pbsv		60	0.953085	0.816773	0.87968	pbsv
30	0.933244	0.895222	0.913838	cutesv		70	0.969929	0.865947	0.914993	pbsv		70	0.953395	0.763742	0.848095	pbsv
40	0.93252	0.907117	0.919643	cutesv		80	0.971169	0.866015	0.915583	pbsv		80	0.952155	0.714374	0.816301	pbsv
50	0.937791	0.909136	0.923241	cutesv		90	0.971272	0.867066	0.916216	pbsv		90	0.951121	0.66686	0.78402	pbsv
60	0.93097	0.916294	0.923574	cutesv		100	0.971375	0.867559	0.916537	pbsv		100	0.951431	0.626071	0.755198	pbsv
70	0.943578	0.909372	0.926159	cutesv		10	0.943061	0.901779	0.921958	cutesv		10	0.83528	0.915506	0.873555	cutesv
10	0.580758	0.915459	0.710673	sniffles		20	0.960732	0.914249	0.936914	cutesv		20	0.946368	0.906733	0.926126	cutesv
20	0.730185	0.923057	0.81537	sniffles		30	0.963418	0.915815	0.939014	cutesv		30	0.952051	0.923794	0.93771	cutesv
30	0.811615	0.938912	0.870635	sniffles		40	0.967345	0.91586	0.940899	cutesv		40	0.964452	0.917248	0.940258	cutesv
40	0.862974	0.939264	0.899505	sniffles		50	0.964762	0.916822	0.940181	cutesv		50	0.964038	0.926507	0.9449	cutesv
50	0.893355	0.936113	0.914234	sniffles		60	0.964968	0.91792	0.940856	cutesv		60	0.967759	0.925853	0.946342	cutesv
60	0.907926	0.929244	0.918461	sniffles		70	0.959595	0.923521	0.941212	cutesv		70	0.970032	0.926379	0.947703	cutesv
70	0.9195	0.922551	0.921023	sniffles		80	0.960008	0.923	0.941141	cutesv		80	0.970239	0.928776	0.949055	cutesv
						90	0.962695	0.920371	0.941058	cutesv		90	0.964762	0.930808	0.947481	cutesv
						100	0.964038	0.919566	0.941277	cutesv		100	0.972305	0.925627	0.948392	cutesv
						10	0.839516	0.889132	0.863612	sniffles		10	0.733182	0.91301	0.813274	sniffles
						20	0.891185	0.893401	0.892292	sniffles		20	0.855947	0.901796	0.878274	sniffles
						30	0.91268	0.897379	0.904964	sniffles		30	0.891909	0.920051	0.905761	sniffles
						40	0.933347	0.896832	0.914726	sniffles		40	0.913093	0.916693	0.914889	sniffles
						50	0.941511	0.892623	0.916415	sniffles		50	0.924873	0.909738	0.917243	sniffles
						60	0.944818	0.890697	0.916959	sniffles		60	0.92167	0.912523	0.917074	sniffles
						70	0.945541	0.893817	0.918951	sniffles		70	0.912886	0.917723	0.915298	sniffles
						80	0.939237	0.893619	0.915861	sniffles		80	0.913816	0.915898	0.914856	sniffles
						90	0.936964	0.898969	0.917573	sniffles		90	0.913816	0.90968	0.911743	sniffles
						100	0.938101	0.893944	0.91549	sniffles		100	0.905343	0.919404	0.912319	sniffles

## Sheet: Fig3a
Sample	Recall	Precision	F1 score	Tool
HG00096	0.786146	0.800813	0.793412	DeBreak
HG01505	0.777339	0.813902	0.7952	DeBreak
HG01596	0.764138	0.785243	0.774547	DeBreak
HG02818	0.785111	0.839019	0.81117	DeBreak
HG03486	0.808475	0.828184	0.818211	DeBreak
NA12878	0.798358	0.828349	0.813077	DeBreak
HG00096	0.762642	0.800621	0.78117	cuteSV
HG01505	0.756046	0.808995	0.781625	cuteSV
HG01596	0.747082	0.740764	0.74391	cuteSV
HG02818	0.754195	0.800063	0.776452	cuteSV
HG03486	0.788796	0.792967	0.790876	cuteSV
NA12878	0.740053	0.799217	0.768498	cuteSV
HG00096	0.704825	0.748281	0.725903	pbsv
HG01505	0.70105	0.752063	0.725661	pbsv
HG01596	0.688935	0.742434	0.714685	pbsv
HG02818	0.68295	0.788362	0.731879	pbsv
HG03486	0.692316	0.781061	0.734016	pbsv
NA12878	0.674368	0.792659	0.728744	pbsv
HG00096	0.669698	0.810065	0.733224	Sniffles
HG01505	0.656891	0.818037	0.728661	Sniffles
HG01596	0.640005	0.794769	0.70904	Sniffles
HG02818	0.656088	0.837449	0.735757	Sniffles
HG03486	0.67878	0.829692	0.746687	Sniffles
NA12878	0.63707	0.829325	0.720595	Sniffles

## Sheet: Fig3b
BP_Shift_Debreak_CLR	BP_Shift_pbsv_CLR	BP_Shift_cutesv_CLR	BP_Shift_Sniffles_CLR	BP_Shift_Debreak_HiFi	BP_Shift_pbsv_HiFi	BP_Shift_cutesv_HiFi	BP_Shift_Sniffles_HiFi
1	20	20	11	1	0	10	60
1	0	20	-242	16	15	-10	-145
-20	20	-20	-100	20	20	-10	-122
1	0	20	13	-20	0	1	53
1	0	20	42	1	20	10	22
20	20	20	-10	20	8	4	206
20	-7	20	714	1	20	-10	40
20	-20	20	83	-20	0	-10	3
20	20	3	-1	1	-20	-10	16
20	20	20	-669	-20	-4	10	13
20	20	20	116	20	0	7	18
20	0	20	15	1	0	4	50
1	20	16	-1	20	20	10	-119
20	0	6	3	1	0	3	167
1	0	3	10	1	0	0	-196
1	20	20	28	1	0	10	67
20	0	20	-151	20	0	1	-919
20	0	-6	-176	-20	1	10	-25
-20	0	20	39	1	-20	1	16
1	-20	20	-27	20	0	1	52
-20	20	-20	-10	1	0	1	-59
-20	-20	20	1	1	0	7	325
1	0	20	-10	1	0	10	11
1	-20	-20	-1	1	0	10	117
1	0	-20	-85	-20	0	10	119
20	20	4	-107	1	0	-10	42
20	0	-18	-14	20	20	-10	2
1	0	20	94	20	20	10	-4
20	0	0	-235	1	20	7	59
1	0	20	9	-20	0	1	-188
-20	20	12	-9	1	4	10	147
-20	-20	5	2	20	20	1	21
20	20	-4	7	6	7	10	63
-20	0	20	9	18	20	9	187
-20	-2	-20	18	1	20	2	10
-20	20	20	-42	2	0	10	51
1	0	5	13	1	0	3	49
1	0	20	-6	20	0	10	119
-20	0	20	3	1	0	1	13
0	13	20	-200	-20	0	10	462
1	-2	20	11	20	0	10	222
1	-8	13	17	20	0	0	225
1	0	5	6	1	2	3	46
1	0	20	-24	1	0	10	-11
1	0	11	-19	1	20	10	25
1	3	-20	-151	-20	0	10	-76
-20	2	20	411	1	0	10	105
-20	6	20	-37	3	20	7	65
1	0	17	4	1	0	0	80
1	20	2	-1	-20	0	10	-86
3	0	8	7	1	0	10	239
20	17	20	-18	20	20	10	11
1	16	7	-46	1	0	1	63
1	0	20	8	1	20	6	7
1	20	20	40	20	20	4	-285
2	0	-5	68	20	0	10	30
-20	-20	17	41	1	-3	0	86
20	0	20	22	1	0	10	22
1	0	20	21	1	20	10	71
-20	0	-20	0	20	0	10	1
1	0	2	29	1	0	4	2
1	0	7	-22	20	0	1	17
1	-20	20	-152	-20	20	2	9
1	-12	-4	1	20	20	10	-46
1	-3	20	12	20	0	-10	10
-20	0	-20	16	1	20	10	53
1	20	20	-59	1	0	3	-116
-2	2	14	-100	1	0	3	87
4	0	20	176	20	0	10	10
1	0	20	11	-20	0	10	-9
1	0	-12	3	1	0	10	-392
1	0	-12	-7	1	0	10	9
1	-1	2	-5	1	0	1	16
1	0	20	16	20	0	1	10
1	-20	1	122	20	0	5	50
1	0	-20	1	1	0	3	112
-20	0	20	-1	20	-20	1	-100
1	0	1	109	1	0	6	278
1	0	-20	73	1	20	-1	9
1	-13	7	6	1	0	1	45
1	20	-6	17	1	0	1	5
1	0	-8	12	1	0	1	3
1	0	20	0	1	0	-10	-38
1	0	6	4	-3	0	1	1
1	20	2	11	1	-20	-10	-15
1	0	20	16	1	20	2	149
20	-12	20	148	1	20	2	-106
1	-20	20	8	-20	2	1	22
-20	0	20	5	1	0	2	12
1	0	0	3	20	0	0	12
1	20	1	-18	1	0	10	9
1	0	20	-96	1	0	10	17
1	0	20	165	1	0	3	1
1	0	20	8	1	0	3	0
1	0	7	10	1	0	1	11
1	9	7	-2	1	0	3	-468
-9	0	-20	-146	20	0	7	12
1	0	6	29	3	-20	-10	353
1	0	4	1	1	-20	4	8
1	0	7	7	1	-20	2	0
0	20	20	4	1	-20	1	-147
20	8	3	-3	1	0	1	2
1	0	3	45	1	0	1	71
1	0	5	-222	-20	20	-10	10
1	-4	-4	77	1	0	-10	6
0	-20	-20	30	1	-20	10	16
-20	20	20	22	1	8	1	9
11	-20	2	2	1	0	1	-8
20	0	10	5	1	0	10	-2
1	14	12	1	-20	0	-2	18
1	0	20	134	-20	0	-10	57
1	0	3	9	-20	0	2	7
1	-20	0	15	1	-9	1	15
-20	0	20	4	1	0	10	-3
1	0	-7	1	1	-4	1	52
1	14	-3	11	1	0	1	110
1	0	19	20	-20	0	-10	91
1	-3	-20	-83	1	20	5	22
-2	0	20	54	1	0	-3	99
1	-20	20	7	1	0	1	25
-20	20	20	4	1	0	6	8
18	0	7	8	1	-3	10	130
1	0	1	7	1	0	1	-7
1	0	20	12	-8	20	1	12
7	6	9	-147	1	0	10	-15
1	0	5	9	1	-5	10	-79
-14	0	20	8	1	0	-3	9
1	0	4	4	-20	0	10	10
1	0	1	17	1	-9	-2	2
20	0	7	24	1	0	-8	2
1	0	9	-2	1	18	2	-126
1	0	-20	6	20	0	1	15
1	-20	20	4	1	0	-6	48
1	0	20	7	20	0	0	52
-20	20	20	1	1	-3	6	-140
1	0	5	2	20	0	10	11
20	0	3	1	-4	0	1	19
1	0	20	16	1	20	1	84
1	12	-20	0	1	0	-2	9
1	-20	4	22	-8	-20	2	16
13	0	5	3	1	0	10	20
-20	0	3	9	6	0	10	1
1	0	7	10	1	20	-10	1
1	0	20	98	1	-7	-8	16
1	0	20	57	1	0	0	-2
1	20	4	12	-2	-16	1	7
1	0	1	-1	1	0	10	-64
20	4	20	12	20	0	1	0
1	0	20	16	1	0	1	21
1	20	4	14	20	2	-10	119
1	0	1	-76	1	0	2	9
3	0	8	-9	-20	0	1	18
1	0	0	12	1	0	1	4
1	0	20	9	1	20	2	17
1	0	-2	-31	1	7	1	57
1	-4	4	0	1	0	1	6
1	0	14	14	1	0	1	4
-3	0	20	71	-15	0	10	112
1	20	20	2	1	0	-2	24
1	0	8	11	1	0	1	2
1	0	1	0	1	0	1	2
1	1	6	-347	2	0	1	0
1	0	7	0	1	17	1	16
2	0	20	-13	1	0	4	-51
1	0	20	4	1	-20	1	5
1	20	5	14	1	0	3	9
1	5	10	1	1	0	2	-1
20	0	3	2	1	20	1	42
-1	-2	7	20	1	0	-10	229
1	-2	-1	11	1	20	1	0
-1	0	7	-17	1	7	0	103
-1	0	20	10	1	0	10	2
1	0	3	4	1	-20	1	12
1	0	5	26	1	0	5	-1
20	0	1	-46	1	0	1	12
1	0	2	3	1	20	1	16
1	-1	0	13	-20	0	0	34
-20	2	6	1	1	0	1	32
0	0	2	17	1	0	1	13
7	0	7	-52	20	0	6	12
1	0	1	9	1	0	1	9
1	0	1	29	1	0	1	-147
1	0	20	6	9	0	3	0
1	0	8	12	1	20	1	57
1	20	-1	15	-20	2	1	14
1	20	3	12	1	0	-3	2
1	2	2	1	1	0	3	11
1	0	20	5	20	0	-6	2
1	0	20	0	1	0	4	-11
1	0	20	-41	1	0	1	1
1	0	9	54	1	-4	1	4
1	0	0	56	1	0	1	14
1	0	9	1	1	0	-4	1
1	0	20	12	1	0	1	2
-1	0	6	0	1	20	1	56
1	0	20	6	20	0	1	970
20	20	9	50	3	0	10	11
1	0	4	3	1	0	10	4
20	0	9	20	1	0	0	4
1	0	6	6	1	0	7	73
1	0	3	-44	1	1	1	-12
1	0	4	16	1	0	1	-13
1	0	2	11	-3	0	2	16
1	0	20	7	1	-1	1	-11
1	20	20	2	1	20	1	-50
1	20	12	0	1	0	0	12
-20	0	7	-4	20	0	10	15
20	0	4	14	1	0	1	-3
1	0	3	0	1	20	1	1
1	0	20	-37	1	-1	1	12
1	0	20	-33	1	0	-1	1
1	20	19	0	1	0	10	9
1	0	20	8	2	0	1	-429
1	0	20	18	1	0	1	14
1	20	7	9	1	0	1	-4
1	0	6	-20	0	0	1	12
1	20	20	1	20	0	4	14
1	0	0	73	1	0	6	6
1	20	0	14	1	0	1	90
20	15	5	11	1	0	1	-2
1	0	9	0	0	0	1	-22
20	0	20	237	1	0	1	-117
1	-4	20	1	1	0	1	61
1	5	8	6	1	0	3	-303
6	0	2	-7	1	0	10	-4
1	20	19	11	-20	0	2	8
1	0	20	1	7	-18	1	0
20	0	8	-2	1	0	-10	16
8	20	4	3	1	0	1	16
1	3	6	0	1	-2	2	234
1	0	2	1	1	-13	-3	2
1	0	5	0	1	0	1	0
1	0	7	-5	1	-4	-10	14
1	1	20	54	1	0	1	46
1	3	0	-1	1	0	-4	23
1	0	20	11	1	0	1	28
1	7	-2	35	-17	1	8	5
1	20	5	2	1	0	6	46
1	0	-10	3	1	0	1	-16
1	0	5	2	1	0	0	-26
1	0	20	18	1	0	1	2
1	0	-1	2	-17	20	1	9
1	0	20	17	1	0	10	-7
1	0	-20	-624	-3	0	1	15
1	-2	20	3	-20	-2	7	14
1	0	-2	14	1	0	3	11
1	20	12	1	1	0	1	69
1	0	20	9	7	0	1	-115
1	20	19	-27	1	0	1	-57
20	20	10	16	1	0	10	501
20	0	20	12	1	8	1	17
1	2	20	27	1	1	7	28
14	0	1	2	20	0	2	1
1	-1	20	111	1	4	3	6
1	13	2	38	1	0	3	11
1	20	8	410	4	0	1	-1
20	0	20	1	1	0	1	-113
1	0	12	64	1	0	1	133
1	0	-20	60	1	0	1	2
20	0	2	1	1	20	1	1
1	0	7	3	1	0	10	-96
1	0	-1	-1	9	0	1	50
1	0	11	85	2	0	1	-75
1	-20	6	6	1	0	1	282
-20	0	18	-1	1	10	7	9
1	0	-15	3	1	0	10	-1
1	0	6	4	1	0	1	13
1	0	4	1	1	0	1	9
-18	0	20	139	1	-16	4	54
1	0	20	15	1	-13	10	148
1	6	20	3	20	18	2	56
7	0	20	10	1	0	1	80
1	0	20	-76	1	1	1	2
1	20	1	14	1	0	2	203
20	2	20	11	1	20	10	63
14	20	20	-108	20	0	1	18
20	20	20	0	1	0	1	30
20	0	10	-3	1	0	4	19
1	20	18	30	1	1	2	2
-20	20	1	32	20	0	1	149
14	0	20	-4	4	0	10	17
20	0	2	-118	1	0	1	-11
-20	0	2	16	1	20	10	5
1	0	6	268	1	0	1	13
1	0	-3	-251	20	0	1	3
1	0	3	7	20	0	1	0
1	0	-1	103	1	-2	0	10
-20	0	20	2	1	0	1	14
1	0	6	0	1	0	2	-1
1	-20	10	157	2	20	10	-28
1	0	20	2	1	0	1	-27
1	20	14	-7	1	0	1	-10
1	0	-20	29	1	-20	5	16
1	-1	4	6	20	20	10	-170
8	20	5	2	1	20	-10	1
20	0	1	42	1	0	10	-38
1	-2	18	1	1	-6	1	11
-7	0	15	12	1	4	-5	11
1	0	20	11	1	0	8	104
1	-20	-20	2	3	0	1	4
1	0	8	44	20	20	6	1
1	0	-20	13	1	20	10	-4
1	0	20	2	1	20	10	18
-10	0	20	16	5	20	10	0
-11	12	1	308	20	0	1	14
1	0	0	-96	-20	0	8	14
-20	0	20	2	1	0	0	26
1	20	2	-42	1	0	3	-170
20	-1	20	2	-5	0	1	3
1	20	20	12	3	0	4	4
1	0	20	21	1	0	7	1
1	0	20	40	1	20	6	-12
-1	-20	3	3	20	0	10	15
20	2	20	1	20	0	7	16
1	20	1	-5	1	-20	1	10
1	20	7	1	1	0	1	5
1	0	5	-2	1	0	1	-256
1	3	20	1	1	0	-10	127
1	0	3	50	1	0	6	14
1	0	17	9	1	0	1	1
1	0	6	57	1	8	-10	-1
0	0	6	11	1	0	1	1
2	0	9	8	1	-19	1	32
1	1	20	-5	1	0	1	20
1	0	0	4	-20	0	-4	-7
1	0	-9	0	1	0	-10	2
1	0	5	17	1	-20	6	10
1	0	7	-27	1	4	1	56
-20	-20	20	81	1	-10	10	16
1	0	20	-81	-20	0	1	-15
-20	-20	1	-19	9	-6	-10	-141
1	0	12	-34	1	20	0	104
1	0	7	22	-18	0	0	47
1	20	0	16	1	-20	7	-44
1	0	2	60	1	11	8	3
1	0	0	-1	1	0	1	163
2	9	20	-18	1	0	2	16
1	10	3	2	3	0	10	17
1	-20	20	17	3	0	1	1
1	0	6	14	1	0	10	-6
1	0	5	-29	20	0	1	2
20	0	4	-75	1	0	10	78
1	20	1	-11	-20	7	1	3
1	0	1	72	1	0	1	269
1	0	6	9	1	0	2	62
1	13	20	187	1	0	1	2
-1	0	20	1	1	0	1	159
1	-5	20	13	1	0	1	-27
1	0	7	0	1	0	1	-200
1	0	6	94	1	0	1	4
20	0	20	2	1	0	1	-4
1	19	20	-1	10	0	1	12
20	0	20	0	1	0	4	11
1	-20	13	16	1	0	1	9
1	0	20	3	1	0	1	8
20	20	20	-5	1	0	1	179
20	0	-20	-4	1	-5	3	-4
1	20	9	0	1	0	10	34
1	0	7	-1	1	0	-1	56
1	3	-9	-18	1	0	1	13
1	-1	20	0	1	0	10	15
1	-20	20	2	1	18	1	16
1	0	20	9	1	0	2	5
-20	0	20	3	1	20	10	10
1	0	20	-4	1	0	9	-338
1	13	20	15	1	0	3	122
1	0	4	14	1	0	5	496
2	-11	7	10	1	0	1	-42
1	0	20	15	1	0	10	2
11	0	20	1	20	0	1	2
1	1	-18	13	-1	0	1	-65
1	0	1	-1	1	0	1	12
20	0	0	12	1	5	3	63
14	0	8	24	1	3	1	74
1	0	3	8	1	20	10	-2
1	0	2	0	-20	0	1	67
1	0	20	65	-20	0	6	3
1	-1	2	-44	1	0	1	1
1	0	1	-69	1	-6	2	4
1	0	16	15	1	2	6	1
1	20	3	8	5	0	-4	2
1	0	14	14	1	0	1	-51
1	0	6	-11	1	0	1	2
1	5	1	10	1	0	0	17
1	0	11	6	1	0	1	7
1	16	9	7	1	0	1	11
1	0	7	3	6	0	1	8
1	0	5	17	1	0	1	-5
1	0	8	7	1	0	10	2
1	0	18	190	1	0	1	4
1	0	6	15	1	-4	1	1
1	0	4	13	1	0	10	17
1	0	7	11	1	0	1	-16
1	0	19	7	20	0	5	61
1	0	7	-33	1	0	1	-211
1	0	11	-94	-20	0	1	9
1	0	0	27	1	1	1	-1
1	0	20	9	1	0	1	-103
1	0	20	3	1	5	10	99
1	1	20	-14	1	0	10	404
1	0	4	121	1	0	-10	216
1	20	6	1	20	0	1	-5
1	20	5	16	1	0	1	12
1	20	6	2	1	0	-10	17
20	-16	13	-36	1	3	1	14
1	0	7	16	2	20	2	-190
1	13	-1	17	1	20	6	3
-20	0	7	13	1	0	1	72
1	17	2	-38	1	-20	8	324
1	0	6	43	1	-20	1	42
1	-3	3	10	1	0	2	3
16	-4	20	-88	1	0	1	13
1	0	6	-103	1	-20	1	98
1	0	5	-97	1	0	1	3
1	0	6	2	1	0	0	16
1	0	5	16	20	-20	-2	-15
1	0	20	15	1	0	5	53
1	0	11	20	-20	0	6	174
1	0	20	14	-20	0	-10	-1
1	0	7	2	1	0	1	-18
1	20	5	-2	1	9	1	15
1	20	20	-27	-20	0	3	14
1	7	20	20	1	0	-1	15
1	0	6	-87	1	-11	2	-55
-20	20	20	66	1	0	1	68
1	20	2	-44	1	0	3	12
1	0	12	33	1	-6	10	1
1	16	14	15	1	20	5	15
20	0	11	9	2	0	8	-9
20	-20	5	-105	1	-20	-1	0
1	0	20	3	1	0	1	77
17	0	20	10	20	13	10	272
1	0	4	481	1	0	6	15
19	-8	2	767	1	-5	10	8
1	20	20	1	-5	0	10	35
1	20	20	0	1	0	10	-48
1	2	2	-411	20	0	1	14
-20	-20	6	-43	1	0	2	10
20	-3	12	10	1	20	1	-58
1	20	13	93	1	0	-10	6
1	0	8	9	1	0	2	8
-20	0	1	-74	-1	-16	10	2
20	0	17	-101	1	0	5	-6
20	0	20	-68	15	20	10	410
1	0	7	-119	1	0	7	21
1	0	19	2	1	20	1	-29
1	0	20	0	1	-5	1	2
1	0	20	4	14	0	10	15
1	0	7	14	1	0	-2	13
1	8	9	2	1	0	10	32
1	20	20	40	-15	-20	10	-13
1	0	20	28	1	0	10	11
1	0	20	11	20	11	10	-3
20	0	20	13	1	0	1	7
1	8	20	0	1	0	2	4
1	0	1	15	20	0	1	-142
1	20	-20	15	20	0	3	6
1	0	20	-51	1	0	2	78
1	20	20	3	1	0	-9	3
20	20	20	564	1	0	5	2
1	0	20	11	-20	8	1	9
1	5	-8	2	1	20	1	82
1	0	4	-251	12	0	1	83
1	0	-20	-67	1	0	10	121
20	20	20	-159	20	2	0	169
1	0	20	13	1	0	6	16
1	0	20	7	1	0	1	2
1	-20	1	-9	1	-16	10	8
1	20	8	-142	1	0	1	-27
20	0	-1	7	1	0	1	131
4	0	7	363	1	0	3	20
1	0	10	70	13	0	-10	72
1	4	20	3	20	2	1	39
1	0	-12	-5	1	0	1	-18
-20	0	5	4	1	0	0	16
1	0	1	362	1	0	2	26
20	0	0	-79	1	20	1	17
1	20	20	16	1	0	1	13
1	2	20	91	1	0	1	25
1	0	-7	113	-11	0	8	0
1	-1	20	0	1	-20	-3	-660
1	0	20	72	1	0	-10	-8
1	2	20	12	1	0	1	-9
1	-12	11	3	1	0	1	-212
1	20	20	-181	1	-20	1	-56
1	5	20	-378	1	2	10	3
1	5	20	165	1	0	-10	0
3	0	-2	2	-20	0	1	312
20	-20	8	-3	1	0	-10	-298
1	20	14	13	1	-20	1	2
-5	0	20	-261	1	-12	3	0
-20	20	20	23	-20	-20	7	95
20	0	-20	-773	1	0	1	16
20	0	20	230	1	0	3	6
6	20	20	1	1	0	6	98
-20	20	20	43	-20	7	-10	15
-20	20	15	764	3	20	1	29
1	7	20	31	1	-16	1	-220
-20	0	-13	7	1	0	1	50
-20	20	20	8	1	-14	10	14
20	-7	20	-15	1	0	10	2
1	0	20	144	-1	0	10	1
1	15	20	-45	-20	0	10	-18
1	20	20	-130	1	0	10	135
1	-10	2	6	1	0	1	4
1	0	-20	22	1	0	1	11
20	0	-20	38	20	-20	-10	-295
20	-20	20	-21	-15	0	10	40
-20	-20	20	-37	1	0	2	-345
20	20	2	-30	-13	0	10	103
20	20	20	13	1	-13	10	1
1	14	-20	73	1	20	-10	82
1	0	20	83	8	20	1	32
1	11	5	7	1	20	10	-323
20	0	20	132	1	16	10	10
20	0	-20	2	-20	0	1	333
20	-20	20	12	1	-20	4	197
7	20	2	0	1	20	1	65
1	0	-20	10	1	0	0	-32
19	0	20	24	-12	0	-1	763
-20	-20	20	12	20	0	-10	175
20	11	-1	-3	20	-18	10	0
1	20	20	-35	20	0	10	15
1	0	20	3	17	20	1	1
1	2	20	46	1	0	-6	21
1	7	-20	41	1	0	4	71
-20	4	6	6	-20	0	1	4
1	20	20	3	20	1	-10	9
1	0	20	2	1	0	-10	16
-20	0	20	11	1	5	1	269
20	0	-11	-17	1	0	1	-86
1	20	7	17	-15	0	10	13
1	0	20	7	1	0	1	20
12	1	20	17	20	-9	1	26
20	17	20	5	1	3	10	14
1	-20	20	-170	1	0	1	15
12	0	20	-1	1	-20	1	11
20	20	9	-28	-1	-8	2	9
20	0	1	75	1	0	1	15
1	0	-6	295	-20	0	1	1
1	20	3	0	5	20	1	9
1	0	7	13	1	0	1	20
20	1	10	-1	1	0	10	42
1	0	0	-50	-2	20	10	-44
2	0	20	0	4	0	2	-314
4	0	20	15	1	0	1	216
1	0	20	-1	20	2	6	-111
1	-2	20	-35	18	0	5	55
1	0	20	11	1	0	-1	118
1	7	20	1	1	0	10	-163
1	0	2	10	7	0	6	-64
20	4	6	6	1	20	3	-159
1	0	20	8	1	20	10	13
1	20	20	-173	20	4	1	26
1	0	13	6	1	0	-4	-81
1	0	2	-32	1	20	1	350
1	0	12	14	3	0	1	118
1	7	20	-17	1	0	10	521
-2	3	20	7	1	-20	-10	-33
1	13	-1	19	1	20	1	205
1	0	20	-16	1	-20	10	103
1	-20	20	8	20	0	-10	1
12	20	20	40	1	0	10	182
15	20	5	6	20	0	-10	-162
1	0	10	-106	3	0	-5	-128
1	13	-2	9	1	0	1	27
1	20	3	6	1	0	6	25
1	-2	2	8	1	0	1	-36
1	0	20	1	1	-20	0	-317
1	0	1	2	-20	0	1	246
1	0	5	38	1	-20	10	-988
1	0	6	2	1	20	-1	188
1	20	20	8	8	0	10	255
8	0	4	-12	20	0	1	15
-20	0	12	12	1	0	10	103
1	0	20	-54	1	0	10	-7
20	20	-20	64	1	-1	6	43
20	0	20	73	1	1	1	-2
1	0	-6	-269	1	20	2	40
20	0	1	13	1	0	1	-837
1	5	0	2	1	0	3	-1
20	14	1	1	1	9	-10	2
20	0	20	0	1	0	1	3
1	0	0	6	-20	20	0	77
1	0	20	6	20	0	-4	14
20	-3	20	7	1	0	10	-48
1	1	4	-1	1	0	1	-75
8	0	-20	-5	1	0	-10	71
1	0	6	6	1	0	-10	50
1	0	4	15	1	0	10	8
1	-20	20	9	0	-20	10	5
20	0	1	4	1	0	10	93
1	-16	20	16	20	0	1	-33
1	0	20	-3	1	0	10	74
1	0	20	7	10	0	-10	15
-20	20	5	1	1	0	-10	-196
6	0	15	3	20	-20	-9	7
1	9	4	15	20	-20	1	14
1	0	6	16	1	20	1	10
1	0	20	-14	1	0	-10	38
1	0	20	11	1	0	5	-3
1	0	-20	8	20	-20	0	249
2	4	7	0	1	-20	2	27
1	0	20	3	1	-20	0	10
1	0	1	7	-20	-16	10	17
1	0	0	-35	-5	0	10	98
-20	0	20	62	20	0	2	22
1	20	1	4	1	20	10	64
-15	0	3	9	1	0	10	49
1	0	6	-20	-20	20	-10	-221
1	-9	2	12	1	1	-10	13
20	-7	7	10	-20	0	10	11
1	4	6	14	-20	20	2	-32
1	0	19	124	-20	0	6	253
20	0	20	-50	-20	20	10	-1
1	-2	2	-65	1	0	-10	255
1	20	8	16	1	0	-8	11
1	0	-2	26	20	20	-1	67
1	16	5	14	-20	20	1	12
-20	-3	1	0	1	0	10	64
1	0	1	2	1	0	-10	-164
1	0	5	5	1	-20	10	-17
1	0	20	-7	1	0	3	22
1	7	20	34	-5	0	10	94
20	0	3	14	1	20	-10	12
1	0	6	3	20	-20	-10	2
1	20	20	9	1	-20	-2	2
-8	0	13	10	20	0	-2	-199
1	0	5	0	20	0	10	6
7	-20	20	12	1	-20	3	-80
1	1	20	-15	20	0	10	9
1	0	13	9	1	-2	1	8
20	0	8	73	1	20	-10	11
1	0	3	-16	-20	-20	10	38
1	-1	6	-91	20	-20	1	77
1	-3	7	11	-20	20	10	8
-2	1	20	20	20	14	10	31
1	0	20	7	1	0	-10	-7
1	11	-20	-39	1	-20	-10	73
1	20	-10	9	-20	-20	-10	-262
1	20	2	-92	1	-20	1	13
1	-20	20	-9	1	0	10	54
20	6	6	69	1	0	1	29
1	0	-2	12	20	0	10	25
1	-11	1	7	-20	0	-10	3
-20	8	-1	3	1	8	1	80
1	0	20	269	1	-20	2	1
1	0	8	2	20	0	4	-50
1	0	7	-278	1	0	-3	-16
1	0	17	2	-1	0	2	7
20	0	4	-71	20	0	1	0
1	0	4	-1	-20	0	10	3
5	0	1	14	1	-20	3	1
1	0	4	216	12	0	-10	-167
1	0	1	5	0	0	8	-5
1	0	7	16	1	19	10	6
1	0	20	8	20	-20	1	2
1	0	20	6	1	0	1	15
1	-3	-20	-123	1	0	3	15
-3	0	20	16	-20	0	1	-21
1	20	11	1	1	1	1	5
1	-20	7	-46	1	0	3	14
1	10	5	13	1	0	-2	14
1	0	-18	6	1	0	5	1
1	8	-5	7	1	0	2	11
1	10	20	-2	1	-2	1	210
1	-20	6	-7	1	-14	10	11
20	20	-4	-14	-20	0	10	125
6	0	20	19	1	0	10	16
1	0	4	-55	1	-20	-10	15
1	20	13	11	1	0	2	16
1	3	1	0	1	20	10	7
1	0	-5	-121	1	-20	10	8
1	0	1	41	1	0	1	9
1	-20	-11	15	1	-2	1	99
-20	0	1	10	1	20	-10	31
1	-15	7	-38	-2	0	10	-73
1	0	20	0	1	0	-10	-20
-5	0	3	15	1	-20	10	-21
20	20	7	37	1	20	1	-42
1	0	4	19	20	-20	3	12
1	2	9	31	1	20	10	11
-20	-2	4	26	1	0	0	15
1	-20	20	12	-20	20	1	2
-20	14	1	21	1	-20	2	10
-20	0	-20	13	-1	0	-10	39
20	0	8	6	13	0	-10	67
1	0	3	83	1	0	7	1
1	1	3	3	1	-2	2	20
1	0	-1	-13	-20	16	10	12
4	0	20	0	20	0	3	27
1	0	-15	2	-20	20	-3	65
1	0	9	26	20	-20	1	14
-20	-1	8	-1	1	0	1	0
1	-7	5	0	1	0	1	47
-14	-14	0	10	1	1	10	20
1	0	20	33	1	0	1	14
1	7	20	-11	-20	2	1	8
20	0	7	18	-20	0	10	81
1	-3	5	3	1	0	1	9
1	-20	-1	5	1	20	4	10
1	0	-4	-30	20	0	1	0
1	0	7	45	1	0	6	223
1	0	17	4	1	9	6	0
1	-20	8	56	2	9	6	-63
1	0	20	2	1	4	3	-15
-19	0	12	29	1	-20	-10	-7
1	8	7	-2	-20	20	1	33
1	0	20	0	1	-3	2	135
1	0	4	14	1	20	10	10
1	0	1	17	20	-20	0	7
1	0	20	-206	1	0	-3	-9
-13	0	0	10	1	0	6	-38
1	0	-9	0	1	20	1	-114
6	0	20	28	10	0	-4	-1
1	0	1	2	1	-2	-1	9
1	2	3	62	-2	0	1	-92
-20	-13	20	15	1	0	1	8
1	0	20	52	-20	-2	1	12
1	0	3	10	1	1	10	38
1	0	8	7	1	0	-8	3
-20	20	20	13	20	0	1	131
1	5	-1	1	1	0	7	3
1	1	7	16	-1	20	1	7
11	0	-2	10	1	-9	0	-74
2	20	2	9	1	0	7	2
1	0	6	-2	-1	4	-10	14
13	0	20	5	2	0	-10	1
1	1	3	21	1	0	10	112
1	0	20	-249	1	0	3	14
1	1	1	15	1	-20	1	12
1	-17	7	5	20	-20	1	16
1	0	11	33	-8	0	10	8
1	0	2	2	1	2	10	135
-12	0	3	5	7	0	0	1
1	1	6	-61	1	0	6	-13
1	0	16	310	1	20	3	1
1	20	20	-3	1	0	1	66
1	0	6	1	-20	0	1	9
1	-2	20	13	-20	20	1	-1
1	0	-1	42	1	0	1	-14
1	0	20	3	20	0	-1	18
20	0	7	1	1	0	-10	7
1	0	20	9	1	0	10	0
1	12	2	-16	20	0	2	-7
1	3	20	5	1	0	-10	1
2	0	6	13	1	-20	0	19
-16	20	1	-128	1	20	1	-46
1	0	18	1	1	1	10	66
1	0	7	19	1	-10	1	-62
1	0	9	2	1	-2	1	65
1	0	0	-30	1	0	2	15
10	0	9	-283	1	5	1	10
1	-8	17	133	1	0	1	-220
-2	0	-20	49	-20	0	2	15
3	0	-9	16	20	0	10	-39
1	0	20	42	2	0	10	2
1	0	15	-31	-9	11	-3	-30
20	20	2	-117	1	0	1	62
1	-20	4	-16	1	20	10	12
1	-20	10	10	20	20	1	40
3	0	20	620	1	-2	3	13
1	20	4	19	1	0	6	51
1	0	1	-34	1	18	1	11
1	0	-20	35	1	0	1	6
1	-20	-20	20	1	0	3	146
1	-3	4	-8	1	0	10	3
20	0	20	4	20	0	1	2
3	0	3	6	1	0	10	3
1	0	15	-75	-2	0	10	-206
1	0	4	0	1	20	7	0
6	0	4	9	19	0	1	0
1	0	20	-76	1	20	0	10
1	-2	2	59	1	20	1	8
1	0	20	34	1	0	10	17
1	0	-7	0	1	0	1	97
-20	20	2	-90	1	0	1	48
20	3	9	-2	1	0	-10	57
-20	0	1	54	20	0	10	-354
-20	0	20	2	1	0	10	2
1	0	-20	-166	20	0	10	14
1	20	20	13	20	-8	1	5
1	20	20	3	1	0	1	5
1	20	9	-68	1	19	-8	8
-13	0	20	25	1	-20	1	-9
1	0	-15	-59	1	0	1	63
1	-20	-3	96	1	0	1	3
1	-20	20	3	1	0	10	4
-18	20	2	-20	1	-9	1	-26
1	0	2	-83	-9	0	-10	84
1	0	5	40	20	0	8	2
1	0	9	16	20	0	4	15
1	0	20	-19	10	0	6	2
1	20	8	10	1	0	10	0
1	20	5	416	1	0	1	18
1	20	-20	-33	1	3	1	1
1	-20	10	-14	-8	0	1	15
12	0	20	-51	-20	0	1	1
-20	0	-6	43	1	0	1	324
1	-20	-14	-40	1	0	10	13
1	0	8	-52	1	-2	0	0
1	20	20	23	20	0	5	0
19	0	-12	2	20	0	1	10
-20	0	20	13	1	0	7	-2
1	0	-20	-265	-20	0	10	5
10	0	20	-225	1	0	1	21
1	20	20	62	4	2	-10	7
1	0	19	-4	1	8	1	8
-11	0	-20	-18	1	-20	2	43
-20	20	20	126	1	14	1	175
20	0	5	-89	1	0	1	3
1	0	19	-11	1	0	1	2
1	20	20	-147	1	-20	1	36
1	0	-20	23	1	1	1	-61
1	-20	20	-87	1	4	1	87
1	0	-20	106	1	0	0	838
20	0	8	93	1	0	1	12
-20	-20	20	11	1	0	1	-3
1	0	20	1	1	0	1	29
1	20	-20	19	9	0	-10	-547
1	-20	-20	168	1	0	1	13
1	0	20	14	1	0	1	-5
20	20	20	3	1	-7	10	11
-20	20	20	-352	-20	0	1	27
1	0	20	23	1	0	2	3
1	0	20	-28	1	0	-7	-95
1	0	-20	-197	1	-20	3	7
-20	-20	19	6	1	20	1	9
1	4	-20	-210	1	0	3	-83
1	20	20	-58	1	20	1	4
1	0	-18	60	1	0	1	-160
-20	0	7	22	1	0	1	59
-20	0	-20	4	1	-6	8	70
-20	0	20	-15	1	5	1	-89
1	20	20	-55	1	0	4	1
-15	20	6	1	1	2	1	-92
20	-20	20	9	-20	0	0	277
1	0	20	0	1	0	8	2
-20	-20	-20	21	1	0	0	35
1	16	20	60	1	0	1	-148
1	4	-20	1	1	0	1	92
1	0	20	3	1	0	-10	144
-6	20	20	2	-7	0	1	16
-20	-20	20	1	1	0	1	43
1	-20	-20	2	1	0	10	-31
1	20	3	12	3	0	4	122
20	20	-20	-12	1	0	1	543
1	0	20	7	1	0	-3	-73
-20	-20	20	-38	1	-13	10	53
1	9	17	17	1	0	4	13
-20	-20	20	-3	1	-3	0	478
20	20	-5	0	1	0	4	0
20	4	20	-14	1	0	10	7
1	20	20	-50	1	0	1	19
20	20	20	106	1	-5	1	-482
1	0	20	15	1	0	0	19
1	20	12	6	1	0	1	4
1	20	20	7	1	0	-10	-53
-20	20	20	0	-12	-20	7	301
20	20	20	-28	1	0	2	6
20	0	20	-174	-2	0	1	-9
20	0	20	94	2	0	10	-167
1	-20	-20	14	1	0	7	46
20	20	20	-51	1	0	1	30
10	20	-20	0	-1	0	10	-28
-20	20	20	15	1	-17	1	29
20	0	0	0	1	0	3	67
-8	0	10	4	1	0	1	36
20	0	-20	121	1	0	10	62
18	-20	1	37	1	-2	1	24
13	0	20	-17	1	0	1	-372
1	2	11	5	1	0	0	95
20	0	2	16	1	15	10	21
20	12	19	76	-16	0	1	-107
1	0	-20	0	1	0	1	107
1	-20	20	-186	1	0	-10	45
1	20	13	-56	1	0	1	31
1	0	20	2	20	9	0	46
20	0	20	44	1	0	1	-46
1	20	20	4	1	0	10	24
3	0	20	13	20	1	10	97
20	20	20	-9	1	0	0	67
20	20	3	-60	3	0	7	57
-20	0	1	-16	1	0	10	4
1	0	1	7	1	0	0	33
7	0	4	-3	20	0	1	203
20	2	6	0	1	0	3	47
1	0	1	56	1	20	-10	-7
-20	1	4	-12	1	20	10	238
-10	0	20	-148	20	0	1	13
1	20	-3	7	1	0	1	96
1	0	9	0	1	0	4	173
20	0	8	-28	-20	20	10	-405
-20	0	4	-23	1	0	1	0
1	0	1	-48	1	0	-2	6
1	2	-20	44	1	0	10	14
1	-20	20	58	20	-20	-10	58
1	20	9	1	20	-8	2	39
1	0	4	3	1	0	1	6
1	0	3	13	1	-4	1	107
1	0	10	-9	1	0	1	58
1	0	-13	-71	1	-3	1	72
1	-20	20	13	1	0	1	210
20	-8	6	143	1	0	4	-27
20	0	1	22	-13	20	10	28
1	-18	8	60	1	0	6	40
1	0	0	-154	1	0	-2	-519
1	0	3	122	1	-3	1	-249
3	0	20	8	1	20	-10	-137
1	0	20	1	1	0	10	-4
1	17	3	-4	-20	0	1	113
1	0	2	16	1	0	10	138
1	0	10	16	-2	0	-10	-12
1	0	20	3	20	0	10	0
1	17	3	3	1	0	-10	-333
1	0	20	13	1	0	10	1
1	0	-20	-6	1	0	1	311
3	20	8	9	1	-2	5	-32
-20	0	1	69	1	20	10	85
1	0	20	8	1	0	10	-268
1	0	1	-101	1	-10	10	392
1	0	7	-15	1	0	-10	20
1	0	-1	14	20	0	2	-170
1	0	-1	32	1	0	-5	-771
-2	0	2	47	20	20	10	18
-20	15	5	26	1	-20	0	22
1	-3	2	2	1	0	1	37
1	-2	6	3	1	-20	-10	90
0	4	20	12	1	0	10	-328
1	0	-7	-1	8	0	7	-58
1	-20	-20	0	-20	0	-10	63
1	0	3	39	1	-20	10	3
1	-20	1	-31	-20	20	1	-58
1	0	0	8	8	-20	3	19
1	0	20	2	-20	0	2	-72
1	-2	20	0	1	-9	1	40
1	0	0	15	1	0	2	14
1	-20	2	3	-11	0	6	3
1	20	5	0	20	4	1	5
1	2	-20	471	-20	0	-10	1
20	0	6	17	1	-20	2	18
-20	0	20	-1	-8	20	0	12
1	0	20	-2	20	-20	10	-291
1	0	-20	22	5	20	5	151
1	0	-20	26	1	-1	-10	90
1	0	20	2	-20	0	10	-531
-6	9	20	16	20	0	1	0
-20	20	5	8	1	-18	10	7
-1	20	4	5	1	0	10	0
1	20	-1	3	1	0	10	-28
2	0	7	-1	1	20	-10	14
1	8	6	7	1	0	3	-29
1	9	0	12	-17	0	-10	-57
-20	0	2	12	1	0	-10	0
-20	0	6	9	1	0	-10	15
1	4	2	-1	-20	20	2	-74
1	0	8	4	1	0	-5	4
1	0	20	3	1	-20	10	150
-20	0	3	16	20	0	3	13
1	0	7	13	1	0	10	79
1	0	6	4	-20	20	10	24
1	13	19	33	1	20	6	0
1	0	20	-49	1	20	3	13
1	0	20	14	20	0	2	9
-20	-5	1	0	20	0	2	-573
1	2	-2	3	1	-20	5	-162
1	0	6	12	-20	-20	10	116
1	20	-3	-3	-20	0	1	-83
20	0	0	142	1	12	4	76
20	20	10	2	-15	0	10	4
-2	0	15	4	1	2	-8	-24
20	0	4	-44	20	20	10	2
8	0	2	-20	20	3	10	-112
1	-1	5	18	1	0	1	13
1	0	6	-144	1	0	10	0
1	0	-8	10	1	0	10	-164
1	11	10	47	1	0	0	-43
1	0	-20	97	1	0	10	7
1	0	1	3	1	0	10	-3
1	0	-20	6	1	0	-10	-284
1	0	20	39	1	20	1	14
1	0	16	56	20	-7	1	-12
1	0	5	49	-6	20	1	-1
1	20	8	16	5	0	1	1
1	0	20	10	1	0	-10	25
1	0	4	-133	1	0	10	2
1	0	5	1	-20	-20	10	-52
1	0	4	3	-20	0	-3	0
1	0	7	14	1	-20	10	-143
20	0	9	-69	1	20	1	-11
1	0	0	-23	1	0	10	16
1	15	8	-12	1	6	10	7
1	0	6	38	1	0	1	-10
1	17	11	12	20	0	-10	82
1	0	16	14	20	0	2	92
0	0	3	1	20	20	-10	17
9	0	5	1	20	-20	10	16
1	1	7	0	-2	20	-10	6
1	0	20	-57	1	-3	10	13
1	-3	-20	4	20	0	10	-28
1	0	7	12	20	20	10	-362
1	0	1	-109	1	20	-10	13
20	-2	1	14	1	20	6	-2
1	0	20	0	1	0	3	275
1	0	7	-41	1	-20	10	-17
1	0	20	13	-20	0	-10	-5
1	0	1	172	10	-20	1	150
1	0	20	9	-20	9	-10	93
1	0	-16	3	20	-20	10	-35
-20	-20	-1	9	1	20	-10	13
1	0	12	-31	1	20	10	16
20	0	-20	2	1	0	10	97
1	0	6	5	1	20	-3	14
1	20	4	9	1	20	10	-39
1	0	20	0	1	0	-10	13
1	0	7	1	1	0	-10	9
1	18	20	1	-20	0	10	0
1	0	20	15	1	0	1	79
1	-5	20	14	20	0	-10	4
1	0	5	-2	-20	0	2	15
-1	-15	5	0	3	20	-10	8
1	0	-20	-1	-13	-20	10	14
1	20	20	-124	1	2	2	90
1	0	2	0	1	0	10	30
1	20	6	13	-20	-20	10	56
1	0	-3	11	-20	-14	10	3
1	20	20	20	20	-20	6	12
-20	0	20	1	-20	-20	9	-31
1	-20	20	4	-20	20	7	8
1	0	7	16	-20	0	10	-195
1	-20	20	0	1	-20	2	0
20	0	2	74	-20	0	10	15
1	0	1	1	-20	-20	2	2
-7	0	-11	10	1	2	10	0
1	-4	1	-5	20	0	1	15
1	5	2	5	1	20	1	18
-20	20	20	8	1	20	7	485
-4	20	20	1	-20	20	-10	17
1	0	-20	-6	1	0	1	23
-20	20	7	14	1	0	1	74
1	0	20	-48	1	0	1	26
1	0	-20	11	1	0	7	2
20	-15	-20	1	1	0	10	16
1	0	8	29	20	20	0	3
1	-11	20	3	1	0	1	1
1	20	10	-24	-20	20	1	2
1	20	2	1	1	0	1	11
20	-20	4	13	20	11	-10	-1
20	0	1	0	20	0	1	17
1	0	1	0	1	0	10	12
1	-4	-5	295	1	0	1	0
-20	0	5	-39	1	0	1	1
20	20	0	-16	-20	-20	-10	0
1	0	12	2	1	0	10	17
1	0	-3	2	1	0	1	28
1	0	8	131	1	1	9	-106
6	2	10	-77	1	0	1	-25
20	0	2	21	20	0	9	38
1	0	7	-160	1	0	2	106
1	0	2	801	1	0	10	16
20	0	-12	-658	1	0	4	13
1	0	0	7	1	0	1	37
1	2	6	1	-2	-20	1	4
-9	0	5	-17	-20	-20	10	167
1	0	6	3	1	0	3	4
20	-2	20	-3	2	-20	2	14
1	0	20	2	1	20	10	1
20	0	2	13	1	0	1	17
-20	-3	20	9	-20	0	1	2
1	0	8	3	-20	-20	1	78
1	0	2	2	1	20	1	0
-7	0	20	-43	1	0	5	-44
1	4	20	0	1	0	-6	-21
1	4	7	-19	1	17	2	18
1	0	20	12	1	0	2	1
1	0	4	9	20	0	2	-61
1	-2	4	-6	1	0	1	1
1	0	20	-102	1	0	1	94
1	0	-2	2	1	0	3	129
1	0	5	12	1	0	-10	31
1	0	4	9	20	20	1	17
1	0	2	-103	20	0	4	3
1	0	4	0	1	0	1	55
1	0	1	205	1	-20	-10	109
1	0	20	10	1	-20	1	73
1	0	20	33	1	0	-10	16
3	-5	2	53	1	0	9	-688
1	10	6	159	1	0	1	92
1	0	2	24	-6	0	1	48
-2	-20	20	-25	-1	6	9	10
1	0	20	45	1	0	10	16
1	0	8	-13	2	0	1	10
1	20	9	38	1	0	1	37
1	3	20	-208	1	15	1	6
1	0	-8	808	1	0	-1	14
1	0	20	74	-20	-2	1	19
1	0	20	13	1	4	-10	47
1	20	20	-57	1	0	-10	-100
1	20	16	-38	1	0	1	71
1	10	-20	62	-20	-20	1	9
1	2	-10	28	1	0	10	1
1	20	2	141	-20	0	-10	45
1	2	1	-929	1	0	-5	2
1	4	20	9	1	-20	10	115
1	20	20	4	1	0	3	12
1	-19	20	88	1	-20	8	0
1	-20	1	-1	1	0	1	2
1	0	6	-84	1	0	1	0
1	-16	4	84	1	0	10	-72
1	-20	2	20	1	-10	10	1
1	0	20	288	-3	0	1	0
1	0	2	4	1	0	1	95
1	2	-9	-59	-20	0	2	0
20	0	-20	-3	-20	20	1	0
1	20	-1	1	1	0	1	111
1	0	20	15	1	0	1	-77
1	0	7	10	1	0	1	79
1	0	6	140	-18	0	1	95
20	0	18	0	-5	0	1	0
20	0	1	19	20	-20	1	13
11	0	5	0	1	20	10	35
1	11	20	-31	8	0	1	3
1	0	4	-319	1	0	1	-808
1	19	5	12	1	0	1	9
1	0	1	4	1	-20	0	-35
20	0	20	1	20	-19	10	2
1	13	2	16	1	-6	1	3
1	0	20	339	1	0	1	1
20	-4	20	-46	1	0	1	9
1	0	20	13	1	0	1	1
1	0	20	25	1	8	1	18
1	-2	14	56	1	0	1	1
20	20	20	12	1	0	-10	15
20	0	20	64	1	20	10	14
-6	20	15	12	1	20	1	-2
1	0	17	28	20	0	1	0
1	0	20	-265	1	0	1	3
1	0	20	8	1	0	0	0
1	20	20	0	20	0	1	-181
1	0	20	13	1	0	1	-5
1	0	19	38	1	0	1	13
-20	20	9	3	1	0	1	11
-20	-13	20	-1	1	0	1	104
1	0	14	-39	5	0	10	29
1	20	20	15	1	20	1	3
1	0	10	19	20	0	1	4
1	20	20	-569	1	0	1	-14
12	20	20	19	1	20	2	16
1	-6	20	-2	1	0	1	2
-10	20	1	0	1	0	0	65
1	-20	20	7	1	0	2	133
1	0	20	-13	-20	-20	-10	17
1	-20	20	2	20	11	1	9
1	0	6	31	1	0	10	10
20	0	20	9	1	0	5	-117
1	0	10	212	1	0	3	25
1	0	-14	14	1	0	-10	5
1	20	14	10	1	0	1	8
1	20	11	2	1	0	1	0
20	-20	20	425	1	20	1	14
1	20	-8	22	-20	0	10	3
1	0	15	13	1	0	0	-24
-20	20	20	-2	1	0	-10	0
17	0	20	-29	1	0	1	1
1	0	6	24	1	0	0	12
1	0	19	42	1	0	3	-336
-20	-20	0	2	1	20	0	1
1	-11	-20	0	1	0	5	1
1	0	20	17	1	0	6	-22
-20	-2	2	12	1	0	-10	-5
1	0	1	13	1	1	-5	41
1	0	5	-2	1	0	10	-170
20	0	20	-87	-20	0	1	156
1	20	6	9	1	1	-10	1
1	-5	20	3	1	0	-10	13
20	0	20	8	1	0	1	0
20	-20	5	-1	1	0	2	68
20	-20	20	-154	-15	0	10	62
1	-20	20	-43	9	0	10	1
20	20	-5	38	1	0	10	69
-16	0	10	18	1	-20	1	12
-20	0	1	3	1	-20	1	156
20	4	2	-26	1	0	-3	-77
20	12	20	-69	1	20	-6	156
1	2	2	10	-20	0	6	53
20	-20	3	0	1	0	-10	844
1	20	20	6	1	-18	1	-63
-9	0	1	118	1	0	7	7
-10	20	10	1	1	0	1	12
1	12	11	0	1	0	-2	-8
-1	0	-20	3	1	0	10	221
-20	0	8	0	-20	20	1	2
-2	0	0	15	-5	0	10	13
1	-3	2	0	1	-20	1	20
1	-20	-20	16	1	0	2	-1
1	2	6	13	1	0	-3	34
1	0	1	11	1	0	1	2
1	-6	20	14	1	0	1	-64
1	0	3	56	1	0	5	0
-20	0	20	0	20	0	-10	-56
-20	0	5	17	1	-20	10	2
20	-3	5	1	20	-5	1	-87
1	0	0	16	1	0	1	0
1	0	20	-96	1	0	5	66
1	0	20	-257	1	-20	1	180
1	0	-6	10	-7	0	10	21
7	0	-20	17	1	0	1	14
1	0	8	8	-2	0	-10	-825
1	20	-1	-23	1	20	1	-31
20	0	20	0	1	20	1	136
1	11	20	8	1	20	-9	23
1	0	2	-13	1	0	1	48
1	-8	2	9	20	0	2	-112
1	20	7	14	1	0	1	12
11	20	20	4	9	-8	10	9
1	-20	15	2	1	0	6	87
-5	0	20	7	1	5	1	-146
20	0	6	4	1	20	7	386
1	0	1	21	1	0	3	185
1	11	-20	-61	1	0	10	368
1	0	6	-28	1	0	1	10
1	0	1	-2	-20	0	3	9
20	0	20	-66	20	20	1	351
2	0	5	6	1	0	1	43
1	0	-6	-106	1	8	1	220
1	0	-12	9	1	0	1	54
-20	0	20	-78	1	0	1	-195
1	-20	-20	18	1	0	1	16
1	0	2	-126	1	0	1	31
1	0	3	0	-9	0	1	39
1	14	8	1	1	0	10	5
1	0	6	-38	1	-20	1	188
1	0	20	33	1	20	2	-380
1	-20	4	-36	3	0	10	869
1	0	20	-31	1	1	3	111
1	20	1	88	1	0	0	-5
1	3	-13	18	1	0	1	33
1	0	1	4	1	0	1	373
1	10	15	-14	1	0	-8	29
7	-10	1	4	1	-20	4	153
20	0	-20	3	1	0	1	38
20	0	6	-21	1	0	1	127
-20	0	0	3	1	0	10	348
1	20	7	3	20	0	10	884
1	0	5	7	1	0	1	3
1	0	5	175	1	0	2	11
5	-6	9	56	1	0	-2	14
1	0	20	2	1	0	1	148
1	2	1	0	1	0	-9	395
1	0	7	2	1	0	2	387
1	20	18	12	1	0	10	192
20	0	5	10	1	0	1	-383
1	0	-20	-6	1	20	1	59
20	0	-20	-37	1	0	1	2
-20	0	13	4	-20	0	4	-59
1	0	20	1	1	0	10	34
1	0	1	16	1	-19	1	59
-20	3	-3	15	1	-20	1	-109
1	0	0	139	3	0	1	-83
1	-3	5	3	1	0	1	23
10	20	13	6	1	0	2	-713
1	0	13	-78	-20	0	1	-37
-20	-20	6	7	-2	0	0	-171
1	-20	5	46	4	0	0	46
20	0	1	0	1	0	2	9
1	-2	2	2	1	0	1	6
1	0	-11	-29	20	2	-10	26
-5	-4	10	-4	20	0	1	0
11	0	-11	16	1	0	2	-216
1	0	20	11	1	-2	1	44
16	3	0	19	1	0	0	5
1	0	20	0	1	0	1	-48
20	0	3	23	-4	-20	10	49
1	0	-20	13	1	-3	10	1
-20	0	5	17	1	-4	-10	16
1	1	-20	2	1	0	-10	18
1	6	14	8	1	0	1	13
1	0	20	3	1	20	1	-84
-20	6	1	11	1	20	1	-247
1	9	-1	7	1	0	5	0
1	-5	-20	10	1	0	10	-27
1	-2	20	14	1	-13	1	12
1	0	20	0	20	0	10	12
1	6	1	-115	1	-2	1	10
1	-20	20	2	1	0	10	1
4	0	0	10	1	0	-10	-211
1	-20	7	13	1	0	10	21
1	0	2	-9	1	0	4	-737
17	0	0	9	0	0	10	4
1	-9	20	10	1	0	-10	14
-20	-20	19	2	1	0	1	-119
-20	20	2	712	-1	0	2	0
1	17	3	1	1	0	1	23
7	20	1	15	2	0	10	2
1	0	20	-7	1	-5	1	19
-3	0	4	10	1	20	1	-480
1	0	1	62	1	10	1	4
9	0	1	-18	1	0	10	9
0	0	5	1	20	0	1	60
1	0	15	19	20	0	-10	308
1	-20	7	102	-20	0	0	13
1	0	4	-43	1	0	-10	14
1	0	-2	-9	1	0	1	10
2	0	0	-13	1	0	-10	2
-20	-20	20	6	20	0	1	823
1	0	8	-14	1	1	5	39
1	0	8	-1	1	0	10	-116
20	0	4	-14	20	-4	4	10
20	0	20	41	1	0	1	2
1	0	3	1	1	20	-10	17
-20	0	4	-38	-19	20	-10	-38
1	0	-20	3	1	-20	10	13
-20	0	4	-28	1	0	2	1
1	0	0	-91	20	0	2	22
-20	6	1	89	-10	0	2	68
1	0	20	-3	1	0	1	16
20	0	20	3	1	0	1	6
1	0	20	12	1	20	10	3
2	6	7	-30	1	0	6	8
-20	-20	8	35	1	0	1	-2
20	0	20	38	1	-20	-10	-154
20	-20	0	8	1	20	-1	-143
1	0	20	5	20	0	4	11
1	20	9	22	1	-11	10	2
1	20	18	-19	20	0	8	-1
1	0	1	-134	1	0	4	10
1	20	6	1	-20	0	10	2
1	7	2	8	1	4	6	64
1	0	2	-1	1	0	10	1
1	20	5	1	1	0	1	2
1	0	5	0	1	0	2	142
1	5	15	-12	1	20	2	1
1	14	20	60	1	0	-4	36
1	0	20	4	1	-20	3	0
-20	0	2	35	1	0	-10	-30
-20	0	8	13	-20	-20	-10	2
1	0	20	21	20	0	10	15
1	12	5	9	-20	0	10	0
2	0	3	6	1	0	10	-156
1	17	13	8	1	0	4	16
1	20	1	-263	1	20	-6	2
3	0	1	83	1	0	10	13
1	0	9	16	20	0	2	11
1	0	13	7	-20	-20	-10	1
1	0	20	1	20	-20	3	-41
1	0	3	15	1	20	10	14
1	0	20	-10	1	0	-7	12
1	0	20	-216	1	-2	-3	116
1	0	3	87	-20	0	10	83
1	0	9	-20	1	0	10	10
-20	0	20	-27	1	-20	1	24
1	20	20	8	1	0	1	16
20	20	20	-64	1	0	-10	-519
1	0	16	25	20	20	4	-547
20	20	10	40	1	0	10	16
20	0	20	-129	-20	0	10	76
1	0	20	-25	1	0	10	-194
1	4	4	-18	-12	20	-10	2
1	20	10	-8	1	0	1	8
1	20	20	-356	20	20	1	-1
1	12	2	19	1	0	8	14
1	-13	-7	12	1	4	2	9
15	0	-19	10	-20	0	5	-20
1	-15	20	6	20	0	10	185
1	-4	20	181	-20	0	-10	16
1	10	1	15	16	-20	10	303
1	0	20	3	1	20	-10	-2
1	0	5	11	1	0	-10	78
1	1	10	49	6	-6	10	-79
18	0	20	4	1	0	1	1
20	-20	7	-63	-5	0	0	1
20	-20	20	-21	20	20	1	80
1	20	5	-18	1	0	1	4
1	0	-7	-23	1	0	-10	0
1	0	-1	0	1	-20	10	33
20	-9	1	3	1	0	10	9
1	0	3	166	20	0	0	17
1	20	20	195	1	-18	2	3
1	0	20	191	20	0	1	-389
20	20	6	12	1	0	1	39
1	0	20	-44	1	-20	-10	-190
1	0	20	17	-17	0	10	84
1	-3	20	7	1	20	1	16
20	0	2	35	20	-20	1	14
1	0	-5	2	20	0	10	0
20	20	12	23	20	0	10	16
20	20	20	5	-19	0	1	-20
1	0	3	-80	1	0	1	1
1	20	1	208	1	20	-10	4
20	0	20	109	-5	-20	1	-202
20	20	-20	3	1	20	1	-24
1	0	20	24	1	0	1	18
1	0	5	74	20	0	1	0
-14	20	13	3	-20	-20	1	4
1	0	0	-373	20	0	1	0
11	0	7	-250	-20	0	1	10
20	0	-9	3	-19	0	1	42
1	0	-20	1	1	0	10	68
1	0	20	40	1	0	1	-9
-7	20	-15	25	1	-20	10	41
1	0	20	161	1	0	1	75
-20	0	5	-12	1	5	1	25
-6	0	20	-51	-20	0	-10	-90
20	0	17	-136	20	20	1	0
1	0	20	-36	15	0	1	-43
1	0	-20	107	1	0	-10	0
1	-20	20	-16	1	-20	10	1
5	-20	20	-551	1	-1	2	10
1	-13	20	-27	1	3	1	-96
20	0	-20	22	-20	8	1	105
1	-20	5	-67	20	2	1	-62
20	0	6	1	1	0	10	108
1	0	6	15	9	20	10	9
1	20	20	6	3	0	6	533
1	20	20	-4	0	0	1	16
1	-2	-18	17	1	0	1	13
1	0	20	-61	1	20	1	0
1	0	20	149	1	0	1	3
20	10	2	-225	1	0	10	2
1	0	20	127	1	0	0	128
20	20	20	8	1	0	1	-58
1	0	20	108	1	0	1	7
1	0	20	12	1	0	10	47
1	0	20	-118	1	0	1	-11
1	0	20	55	1	0	4	-23
1	0	20	10	1	13	1	0
1	20	10	0	1	0	10	45
1	0	20	15	7	0	1	21
1	20	-20	11	1	0	-10	49
1	0	20	2	7	0	-10	-1
1	13	20	3	1	0	2	16
-20	20	-3	95	1	-20	10	-12
1	0	20	2	1	0	-1	3
1	-4	5	11	1	0	1	11
1	20	20	-67	1	-20	1	12
1	0	20	3	1	0	10	166
1	-20	20	1	1	0	1	12
1	0	20	12	1	0	1	13
-20	-20	-20	0	-20	11	10	-57
1	0	20	13	1	0	0	-287
-20	8	20	-47	1	0	2	3
1	4	20	0	-20	20	1	7
1	20	20	0	1	-20	-10	10
0	20	20	-1	1	10	1	-27
1	10	1	10	1	0	1	-82
-20	-20	19	29	1	0	1	8
20	0	20	2	1	0	10	10
-20	0	20	24	1	0	1	-2
4	20	20	46	1	0	1	91
-10	20	12	-2	-20	0	1	1
-20	-2	-20	0	1	0	1	1
1	0	20	7	1	3	1	0
1	0	20	146	1	20	-10	720
1	20	-11	-91	20	0	1	15
1	0	20	14	1	14	-10	-165
20	20	20	-1	20	-2	5	-174
1	0	12	21	20	0	4	10
1	0	20	3	1	-20	1	137
1	20	18	2	1	-20	2	10
1	5	20	31	1	0	1	44
1	-7	10	-26	1	0	-10	1
20	20	18	-21	1	0	10	-120
20	20	1	-16	4	0	2	5
1	-2	1	22	1	20	8	13
1	1	20	-14	10	0	1	71
1	0	20	2	1	0	6	0
20	16	20	-12	-20	0	0	28
-20	0	20	0	-20	0	1	97
20	0	11	3	-20	0	3	-124
1	0	20	32	1	0	1	42
-20	-20	6	2	4	3	-2	174
20	20	-16	6	20	0	10	11
20	20	20	-1	-1	0	0	30
1	-20	20	51	1	0	0	9
13	-20	10	36	1	20	10	3
1	-20	8	16	1	0	10	18
1	20	19	104	1	0	-10	7
1	0	20	4	-5	0	1	80
20	0	2	15	1	-20	2	-649
20	0	20	80	1	20	10	2
20	-20	4	15	1	0	1	41
-20	8	8	-9	-20	0	1	1
1	20	-5	-23	1	0	10	3
1	18	20	2	1	0	3	-5
1	0	2	-17	1	0	1	-3
7	0	7	0	1	-15	2	6
-20	1	0	-7	-5	0	2	27
20	0	6	11	1	-20	1	52
20	0	0	175	1	0	1	53
1	3	20	-22	1	0	-10	69
1	0	-5	14	1	0	0	-30
20	3	3	11	1	0	-10	68
1	20	15	262	-19	0	5	111
1	0	1	9	1	-20	1	31
20	0	12	-333	-20	20	1	8
-20	0	20	30	1	0	1	13
-11	0	2	33	1	0	7	307
20	3	0	68	1	0	1	5
-20	0	5	-7	1	-20	1	13
1	20	20	13	1	14	1	8
-20	-10	20	27	-20	10	-10	52
20	0	20	4	-20	0	10	3
-1	0	9	1	1	0	10	0
20	0	20	17	1	-3	5	217
1	18	20	0	1	0	1	2
1	0	1	139	15	0	2	97
1	0	1	9	5	20	1	-164
1	20	20	10	1	0	10	4
1	0	5	19	1	15	2	75
-20	0	-15	94	1	0	0	13
1	20	8	4	1	-20	1	26
20	20	10	6	1	-20	10	-59
20	20	20	2	20	-2	3	110
20	0	1	8	1	20	1	-74
-20	0	12	-15	1	-12	7	32
1	13	20	-1	-20	0	1	9
1	0	2	12	-20	0	-8	9
-20	0	18	46	1	20	0	50
13	20	2	8	20	20	1	42
1	20	1	9	20	0	1	-171
1	-6	1	114	1	0	10	15
1	-20	20	5	1	0	1	-48
1	20	20	12	20	0	3	13
1	0	8	328	4	0	1	164
1	-2	20	19	1	-20	2	1
1	0	13	8	1	0	6	135
4	4	7	71	1	0	-10	16
1	0	20	10	1	0	5	1
4	0	5	-143	1	0	10	21
1	20	0	10	-20	0	10	5
1	0	5	-186	1	0	1	16
1	0	20	6	-20	1	1	679
1	0	3	0	1	0	5	-838
1	0	-13	-1	1	0	1	21
1	0	-5	80	1	-20	1	-50
20	0	5	0	1	0	2	237
1	20	20	-25	1	20	-10	52
1	0	20	0	2	20	1	-5
1	0	5	6	1	0	2	-9
1	0	20	23	1	0	-10	120
1	0	3	3	-20	0	-10	27
1	-9	-20	16	1	0	10	-287
1	0	20	1	20	0	1	127
1	0	20	0	20	0	10	6
1	0	20	4	1	20	3	-325
-20	-8	0	1	1	0	2	8
1	-6	6	0	1	0	1	25
20	0	12	-4	1	0	1	0
-20	10	2	14	1	0	1	13
1	0	0	-45	1	0	1	4
1	0	7	8	1	0	1	2
1	0	2	2	1	0	1	994
1	0	20	0	1	-20	10	61
20	0	10	7	1	0	1	281
20	0	2	10	1	0	1	12
3	0	20	-24	1	0	10	10
-19	0	20	14	1	20	1	52
1	0	2	15	1	0	3	139
1	0	11	11	1	0	2	92
2	0	1	11	1	0	-10	9
1	0	20	160	1	0	9	64
13	0	2	2	-20	20	1	67
1	0	7	62	20	0	2	17
1	0	20	10	1	0	1	135
1	20	0	172	1	0	10	60
1	0	4	10	1	0	9	108
1	20	20	-4	3	0	1	-60
1	0	0	16	1	0	1	-13
1	0	18	11	-20	0	1	2
1	0	20	30	1	-20	-10	-70
1	0	11	15	10	0	3	52
1	0	6	1	6	-20	0	71
1	20	20	9	1	0	10	-3
1	0	4	120	1	20	1	-10
1	0	-20	11	1	0	1	328
1	0	4	3	1	0	1	-13
-4	0	20	5	1	0	-10	180
1	20	7	1	1	0	1	20
1	20	1	12	-20	0	1	3
1	0	20	-1	1	0	5	62
1	0	20	-424	20	0	1	16
20	0	20	-4	-10	0	10	-255
-5	20	20	18	-20	0	10	21
1	0	0	12	-20	0	-10	59
20	-20	-10	16	1	0	6	36
-20	0	4	66	20	12	7	128
20	20	4	1	1	20	1	-449
1	2	19	18	1	0	6	-114
1	0	1	-25	1	0	1	85
20	2	7	8	1	0	-1	-29
1	-20	-1	0	20	-20	1	-218
20	0	-2	3	1	20	1	178
20	0	20	53	1	0	-9	348
1	0	14	14	1	0	-10	42
1	4	1	0	1	0	2	283
1	0	1	10	1	0	6	63
1	0	-5	1	1	0	10	130
1	-3	6	47	15	0	1	-228
1	0	3	35	20	0	10	-277
1	0	9	-6	1	0	1	42
1	0	3	182	1	0	1	122
1	-1	1	7	1	9	1	790
20	20	2	-19	-20	2	8	74
1	0	20	-17	0	20	1	745
1	0	-14	-55	1	0	10	-1
1	0	5	14	1	0	1	120
1	-5	9	1	1	20	7	43
1	0	5	12	1	0	10	73
1	-8	20	-41	1	0	1	51
1	0	20	-9	1	0	1	-1
1	0	20	150	1	-16	1	36
1	0	10	12	1	0	-10	3
1	1	20	7	1	0	1	191
1	19	5	-1	-20	0	2	140
1	7	19	16	3	4	1	18
1	0	8	-25	1	20	10	8
1	0	20	11	1	0	1	12
1	0	5	-2	20	-20	10	38
1	-3	7	204	1	0	10	43
20	20	6	0	1	0	1	8
1	0	20	9	1	0	9	-141
1	0	20	7	-15	0	10	288
20	20	4	1	1	0	1	49
1	0	-8	7	1	0	-10	7
-20	20	20	12	1	0	1	15
1	0	7	-55	1	0	2	-45
1	0	20	9	20	0	-1	91
1	0	7	0	1	0	10	21
1	6	-20	-50	13	0	-10	59
20	0	20	5	1	0	0	16
1	-8	9	0	1	0	1	13
1	20	6	22	1	14	5	155
1	0	6	-21	1	0	1	11
-20	-2	20	3	1	0	-10	-19
1	0	2	70	1	0	1	12
1	1	0	6	1	0	10	15
1	20	4	256	1	20	1	13
1	0	9	-74	1	0	10	-13
1	1	0	13	-20	0	1	186
1	20	2	-63	1	0	-5	13
-1	0	20	12	1	4	10	-117
20	0	8	23	-20	0	1	15
1	0	0	-18	1	0	1	10
1	20	6	3	15	0	1	-44
1	0	2	265	1	0	1	45
-4	0	20	12	1	0	0	-30
1	-1	20	0	1	0	10	-212
-7	0	2	-131	1	20	2	-32
1	0	20	-39	1	0	-1	114
1	0	20	-63	1	0	1	4
1	11	19	-278	1	0	7	0
1	0	18	-44	1	20	5	-10
1	0	-20	-9	5	0	4	15
-20	0	7	7	1	0	-2	2
1	0	1	9	1	0	1	7
1	0	6	20	1	0	3	-6
1	0	20	29	1	20	1	-475
0	20	-2	-56	1	0	5	111
4	0	20	44	1	20	5	-16
1	0	20	-17	1	0	-1	15
1	10	6	-40	1	0	-10	21
1	0	7	127	20	0	2	2
1	5	1	30	1	0	1	-439
16	0	19	64	1	0	1	-26
1	0	-7	25	12	20	1	-21
1	0	9	-2	1	20	1	192
1	-10	-1	328	20	0	10	52
2	20	20	-111	1	0	1	16
1	0	20	271	20	0	1	22
20	0	3	32	1	0	1	-14
20	0	7	11	1	0	2	-12
1	0	2	6	1	0	2	32
1	-9	5	-428	1	0	7	2
1	9	5	129	1	0	-10	0
20	0	-7	7	20	0	1	11
1	20	6	90	-19	0	4	15
-20	0	20	40	1	0	4	94
20	0	2	30	1	0	1	65
1	0	5	9	1	18	10	0
1	0	3	-32	1	0	10	16
1	0	11	-5	-20	0	-4	28
1	0	-20	-46	1	-20	10	15
1	-20	2	16	20	0	1	125
1	0	2	22	1	0	1	15
5	0	20	-134	1	0	10	11
1	0	15	855	1	0	10	-239
1	0	20	-101	1	11	1	-143
1	0	20	-579	20	0	-10	11
11	0	8	-22	1	0	1	2
1	-20	4	-108	1	0	10	10
1	0	-2	441	1	20	10	36
1	0	20	5	1	-20	-10	8
1	0	20	101	1	0	4	149
1	0	20	31	20	0	3	65
1	20	20	50	1	-20	10	13
1	0	20	525	20	0	2	-38
1	0	7	244	1	20	2	13
1	0	20	52	1	0	0	28
19	-7	6	8	-20	0	1	17
1	20	20	3	1	0	-10	8
-20	20	14	4	1	0	10	0
1	20	-17	1	1	20	10	397
1	20	20	4	1	0	2	-84
1	20	20	-6	1	0	-10	35
20	-20	-20	-49	-20	0	10	14
1	0	20	17	1	10	4	148
20	20	3	18	1	0	10	4
1	0	-4	-99	-20	0	1	34
8	20	-1	144	1	-20	-1	2
1	20	20	4	-20	0	-10	-88
1	20	20	16	1	0	-4	2
-8	-20	20	11	1	0	10	0
1	20	-18	-715	1	0	-10	60
1	20	-20	28	1	20	10	9
1	20	20	2	20	0	4	2
20	12	20	14	1	7	10	26
1	-9	20	3	1	20	-10	5
1	0	20	-449	1	20	1	-336
1	5	20	11	1	0	-1	328
1	0	20	-66	1	0	10	19
1	0	20	-1	-20	20	9	31
1	0	-20	1	20	-6	-10	8
1	-20	20	-3	1	4	10	10
12	-2	18	8	1	-20	1	412
1	0	20	3	1	20	4	10
1	0	20	-57	1	0	9	7
1	-20	20	69	20	0	-10	-91
1	20	-20	-4	1	0	1	-18
-20	0	20	14	1	0	1	-14
1	0	-20	1	1	0	10	-15
-3	20	7	12	20	0	10	0
1	0	4	-4	1	0	0	123
1	16	20	19	20	0	-2	52
20	0	-15	-22	-19	0	1	0
1	-20	6	13	1	20	2	1
1	0	20	-8	-20	20	10	3
1	14	20	1	1	1	6	0
1	20	20	2	-20	1	2	8
-20	20	20	-13	1	-20	10	0
20	20	20	13	-20	-20	-2	9
1	17	20	6	1	0	2	0
1	20	20	11	1	2	1	0
20	20	20	6	1	0	-10	71
1	0	20	-29	20	4	8	-27
-20	0	5	13	1	0	2	-12
1	-20	-20	2	1	20	10	1
-1	20	20	-18	1	0	10	8
20	0	1	-86	1	0	1	-23
-20	20	20	15	-20	0	5	8
-20	20	20	7	20	-20	1	-182
1	0	20	2	20	20	-10	7
1	0	20	1	2	0	1	-261
-20	-20	20	43	-20	0	1	134
1	-20	-20	0	1	20	1	1
13	20	20	15	5	-11	7	11
1	20	20	-68	1	0	10	2
1	1	20	3	10	0	1	-1
6	20	5	8	1	20	0	94
1	20	5	14	20	20	1	10
1	0	10	14	1	-20	0	10
1	0	20	-318	-20	0	7	16
1	5	7	17	20	0	10	75
-20	20	2	6	1	20	-1	51
13	20	20	2	20	0	3	15
-20	20	0	-3	1	-20	8	2
20	16	20	0	20	0	-10	9
20	3	5	15	20	1	4	59
1	20	20	2	20	20	1	172
1	20	10	2	1	0	1	-1
19	0	20	14	1	0	5	12
20	0	-3	21	20	0	1	18
1	13	20	58	1	0	1	21
3	20	2	14	-20	-20	1	107
-20	8	8	1	1	20	9	12
1	0	8	-3	1	8	10	3
15	4	0	-18	1	2	10	18
20	0	20	-19	1	-3	10	12
20	0	1	14	-20	0	-10	16
-20	0	8	0	1	-13	1	84
1	0	1	16	-20	0	8	81
1	20	20	11	1	-20	10	-22
1	0	3	-90	1	0	1	16
-20	0	20	10	-2	0	10	3
-20	-20	6	9	1	15	0	-30
20	18	20	14	1	0	-10	14
1	0	20	8	10	0	10	2
1	0	-20	11	1	0	1	10
-20	0	8	-4	1	0	1	-75
1	0	20	44	1	-20	10	56
1	0	20	2	-2	0	6	1
20	0	-2	1	1	0	1	65
20	0	7	-25	1	0	1	6
1	0	1	-87	-20	-20	10	-36
1	0	6	16	1	3	1	92
20	0	0	5	1	0	1	4
1	0	9	-92	16	0	5	41
-20	0	-4	-418	1	0	2	-55
1	0	6	5	1	0	0	-7
1	0	9	8	1	0	0	14
-20	20	0	4	1	20	2	12
20	0	20	3	-20	0	1	96
1	0	15	31	1	0	9	-4
20	-4	5	14	1	0	1	12
2	0	1	-58	1	-20	1	16
20	0	4	-16	6	0	10	49
20	0	9	-42	20	0	1	11
20	0	0	16	1	0	1	3
20	0	5	12	1	1	1	181
1	0	8	-35	1	0	1	0
20	0	7	16	1	0	2	0
-20	-11	8	2	1	0	1	16
20	1	-20	6	20	-20	10	0
20	20	16	0	1	20	3	9
20	18	11	13	1	-20	1	7
1	0	-1	9	20	-20	-10	1
1	0	2	0	-20	0	3	7
20	0	20	-32	1	-20	3	16
1	7	7	17	1	0	2	12
1	-9	9	0	1	13	-1	-55
-1	0	20	19	6	0	1	-8
1	0	2	-31	1	0	2	13
1	0	6	1	1	0	6	9
1	0	5	-228	1	-20	1	5
1	-19	-20	-56	13	0	10	1
-20	0	9	-101	20	20	1	-20
1	0	18	-17	-20	9	0	3
9	2	11	8	20	0	1	-71
1	0	2	-3	1	0	6	-1
1	0	2	-10	1	11	2	82
1	0	6	-3	1	0	1	24
1	15	6	-50	1	4	10	33
-20	-20	2	10	14	0	1	126
1	0	2	-48	1	0	1	58
1	0	7	112	1	0	0	66
1	20	20	-58	20	0	10	-159
1	0	20	105	1	0	1	10
-20	0	8	723	-19	0	1	27
1	-20	0	2	1	0	10	64
20	0	9	17	20	0	2	226
0	0	2	39	20	0	-5	19
1	0	20	1	1	0	1	12
1	0	19	-14	1	0	1	130
1	0	0	444	10	0	1	-182
20	0	20	-25	1	0	3	0
1	0	20	8	1	0	-10	44
-3	0	9	16	1	0	-10	-58
1	0	20	-40	1	-8	1	-4
1	3	4	-76	18	-6	1	-186
1	-2	-20	-74	1	0	-4	209
1	8	14	16	1	3	1	57
1	0	7	338	1	0	1	96
1	0	20	59	1	0	1	49
1	4	-8	-55	1	0	10	72
-10	-9	1	6	1	0	2	23
1	0	20	0	1	0	1	40
1	0	7	60	1	-13	1	-166
0	0	5	1	1	0	1	222
1	0	-20	-25	1	0	1	141
1	0	20	2	1	0	1	202
1	-20	20	1	1	0	1	-256
1	6	18	-1	1	0	1	53
1	0	4	41	1	20	1	8
1	2	13	-20	-5	0	1	120
1	0	20	-17	1	0	6	25
1	11	20	-30	1	0	10	21
-19	11	-20	26	1	0	2	-222
2	0	-14	-240	1	0	0	92
1	0	-14	-32	1	0	1	11
1	1	11	8	1	0	0	31
1	-20	13	2	1	0	-3	24
1	20	4	-38	1	2	1	-69
1	16	3	9	-12	0	1	6
1	0	8	1	1	-4	1	68
20	-12	2	-11	1	-14	10	-45
1	20	4	11	1	0	1	33
-1	20	13	10	1	0	2	5
1	0	12	-70	1	0	0	38
1	2	18	2	20	20	-2	-83
-20	3	1	13	1	0	10	114
1	0	2	-10	1	20	1	8
1	6	10	53	1	0	1	11
1	0	1	30	1	0	1	215
1	-8	8	-283	1	0	6	446
1	11	8	-14	1	1	3	-31
1	0	1	8	1	-1	1	63
1	0	-19	-12	1	0	1	156
1	-5	-2	13	2	0	1	41
1	0	-15	0	1	0	10	1
1	0	1	2	20	0	10	-109
-20	4	3	16	1	-7	10	397
1	0	19	45	1	0	1	9
1	0	8	-3	1	0	2	8
1	0	1	52	20	0	1	1
3	0	20	6	1	0	4	11
-8	0	3	26	1	-20	10	8
20	0	20	-1	20	0	10	-101
1	0	20	-1	1	0	0	24
1	0	5	16	1	0	1	0
1	0	20	143	1	-15	1	23
1	0	1	21	0	0	1	9
1	0	6	3	1	0	6	57
1	-9	20	19	1	0	2	15
1	1	20	13	1	0	-8	60
1	0	20	14	1	0	1	-110
1	0	15	18	-6	0	1	-1
1	0	10	15	20	0	10	8
-20	0	11	0	1	0	1	116
1	0	-1	12	1	1	1	190
2	0	19	1	1	0	1	0
20	0	6	-18	1	0	-10	0
1	2	20	-9	1	0	5	98
1	0	20	-18	1	0	1	-4
1	0	10	-28	-14	0	10	14
1	0	20	16	1	0	2	1
1	0	1	11	1	0	-10	12
20	20	20	-124	1	0	7	0
1	8	1	6	1	0	4	19
4	-20	20	86	1	0	0	0
1	0	10	15	1	0	5	2
1	0	0	-172	1	0	-10	13
1	6	2	12	1	14	1	144
-7	20	20	4	2	0	1	0
-20	0	20	658	1	0	2	16
1	0	20	7	1	0	1	-171
1	20	20	-12	1	0	-2	13
1	20	20	-31	1	-3	0	15
-4	12	5	13	20	3	1	-260
1	20	-20	11	1	0	1	-138
1	0	20	11	1	0	1	-29
-3	0	-20	10	1	0	2	13
20	0	20	-102	-1	0	1	86
1	20	18	0	1	0	10	113
1	5	-13	17	1	0	10	-18
1	0	20	8	1	6	3	2
4	0	20	0	1	0	9	15
1	-20	1	213	1	20	1	16
1	20	5	10	1	20	1	-10
1	-2	9	20	1	0	1	2
1	11	-4	-213	1	0	1	2
1	0	1	-56	-2	0	1	67
-2	-20	6	11	4	20	2	14
8	20	16	11	1	20	10	15
-4	0	20	34	1	20	0	12
2	0	20	17	1	0	-2	-5
1	13	-20	-73	1	0	1	77
1	0	2	1	1	0	1	-49
1	0	7	1	1	0	2	-197
1	0	-2	18	2	0	1	12
1	20	8	1	1	0	-10	11
20	-10	4	11	1	-8	1	-132
1	0	5	10	20	0	-7	289
0	0	6	-10	13	0	-10	14
-1	0	20	-72	1	11	-10	9
1	0	18	-985	1	0	1	14
20	0	1	-26	1	0	1	-11
1	-3	20	3	1	0	10	16
-10	20	6	11	1	-20	10	13
1	20	14	-3	20	0	10	1
1	-13	-2	-56	20	0	6	-318
1	-15	-1	0	1	20	10	9
20	0	19	6	1	2	-10	4
-20	-12	20	4	1	0	1	1
-20	4	8	19	1	0	10	17
1	0	2	12	1	4	1	6
18	0	13	9	1	0	1	15
20	0	5	5	-7	0	10	15
2	10	4	-34	1	12	-10	26
1	0	8	0	1	0	-10	1
1	-2	10	0	11	0	3	-149
1	0	1	-331	1	0	10	14
20	0	18	12	1	0	-1	2
20	20	1	9	1	0	10	22
1	0	20	1	-20	0	4	-1
20	0	-4	-42	1	0	6	84
1	0	20	9	1	0	1	0
1	20	20	1	20	0	2	1
1	0	4	-38	3	0	-10	33
20	0	-7	53	-20	0	-10	14
1	20	17	-8	1	0	10	0
1	0	20	11	5	0	2	6
3	0	15	8	1	14	7	135
1	0	-19	54	5	0	-10	7
1	0	7	72	-20	0	10	3
-15	0	16	-48	1	0	1	182
8	12	20	11	1	0	1	14
-20	0	4	22	1	0	2	-79
20	2	20	-19	1	0	10	57
-20	-12	7	4	1	20	1	1
1	-18	5	-22	1	0	6	7
1	20	7	22	1	-20	10	9
-9	3	4	34	1	10	5	31
1	0	-1	-44	1	0	10	8
20	-12	20	6	1	0	10	2
20	20	20	1	1	0	-10	11
-20	0	20	-110	1	0	-10	20
1	13	20	-18	8	-20	10	101
1	-3	6	7	1	0	10	15
1	0	20	10	15	-8	10	1
1	0	5	-2	1	-20	-10	-158
[truncated: 59,364 more rows]

## Sheet: Fig3d
DeBreak-unique SVs					PAV-unique SVs
Chromosome	Start	End	#SVs		Chromosome	Start	End	#SVs
chr14	44000000	45000000	1		chrX	114000000	115000000	4
chr17	18000000	19000000	1		chr6	147000000	148000000	1
chr15	28000000	29000000	7		chr17	18000000	19000000	19
chrX	75000000	76000000	2		chr15	28000000	29000000	47
chr5	71000000	72000000	2		chrX	75000000	76000000	3
chr14	86000000	87000000	1		chr5	71000000	72000000	3
chr1	167000000	168000000	1		chr14	86000000	87000000	4
chr14	41000000	42000000	1		chr1	167000000	168000000	1
chr2	125000000	126000000	3		chr10	26000000	27000000	10
chr6	128000000	129000000	1		chr2	125000000	126000000	9
chr3	90000000	91000000	25		chr6	128000000	129000000	6
chr17	3000000	4000000	2		chr9	36000000	37000000	2
chr4	48000000	49000000	1		chr3	90000000	91000000	12
chr6	75000000	76000000	1		chr17	3000000	4000000	5
chr9	123000000	124000000	3		chr7	72000000	73000000	24
chr1	183000000	184000000	4		chr9	96000000	97000000	3
chr15	84000000	85000000	1		chr1	183000000	184000000	3
chr14	106000000	107000000	27		chr1	31000000	32000000	3
chr6	141000000	142000000	2		chr15	84000000	85000000	8
chr7	95000000	96000000	1		chr14	106000000	107000000	50
chr5	1000000	2000000	21		chr13	100000000	101000000	4
chr19	8000000	9000000	7		chr15	77000000	78000000	7
chr2	8000000	9000000	3		chr4	94000000	95000000	1
chr5	68000000	69000000	3		chr2	162000000	163000000	3
chr9	16000000	17000000	1		chr21	32000000	33000000	1
chrX	30000000	31000000	2		chr5	1000000	2000000	183
chr10	42000000	43000000	20		chr19	8000000	9000000	23
chr5	117000000	118000000	3		chr2	8000000	9000000	1
chr5	14000000	15000000	1		chr2	134000000	135000000	13
chrX	88000000	89000000	1		chr9	16000000	17000000	4
chr9	136000000	137000000	3		chrX	30000000	31000000	4
chr5	70000000	71000000	2		chr6	134000000	135000000	1
chr11	120000000	121000000	3		chr14	43000000	44000000	1
chr17	82000000	83000000	10		chr10	42000000	43000000	21
chr4	9000000	10000000	3		chr5	117000000	118000000	2
chr5	59000000	60000000	3		chr5	14000000	15000000	10
chr16	62000000	63000000	1		chr1	168000000	169000000	4
chr17	4000000	5000000	1		chrX	88000000	89000000	3
chr9	95000000	96000000	2		chrX	139000000	140000000	2
chr17	65000000	66000000	1		chr9	136000000	137000000	15
chr5	7000000	8000000	2		chr5	70000000	71000000	10
chr12	128000000	129000000	4		chr11	120000000	121000000	13
chr13	21000000	22000000	1		chr17	82000000	83000000	51
chr7	71000000	72000000	1		chr4	9000000	10000000	15
chr14	19000000	20000000	20		chr2	196000000	197000000	2
chr3	122000000	123000000	1		chr12	80000000	81000000	1
chr1	157000000	158000000	1		chr5	59000000	60000000	1
chr13	55000000	56000000	1		chr4	109000000	110000000	2
chr9	81000000	82000000	1		chr8	91000000	92000000	1
chr2	204000000	205000000	1		chr6	65000000	66000000	14
chr8	41000000	42000000	2		chr5	149000000	150000000	11
chr5	73000000	74000000	1		chr17	4000000	5000000	1
chr11	105000000	106000000	1		chr9	95000000	96000000	3
chr4	8000000	9000000	2		chr17	65000000	66000000	2
chr11	69000000	70000000	8		chr5	7000000	8000000	2
chr4	171000000	172000000	2		chr12	128000000	129000000	15
chr7	49000000	50000000	1		chr2	4000000	5000000	2
chr3	179000000	180000000	2		chr13	97000000	98000000	3
chr5	42000000	43000000	2		chr9	8000000	9000000	4
chr1	248000000	249000000	13		chr13	21000000	22000000	6
chr9	43000000	44000000	27		chr9	77000000	78000000	1
chr21	16000000	17000000	3		chr7	71000000	72000000	4
chr7	72000000	73000000	1		chr14	19000000	20000000	11
chr8	31000000	32000000	2		chr10	63000000	64000000	3
chr6	142000000	143000000	3		chr9	81000000	82000000	8
chr4	160000000	161000000	1		chrX	81000000	82000000	1
chr18	4000000	5000000	1		chr2	204000000	205000000	3
chr4	82000000	83000000	1		chr3	167000000	168000000	2
chr3	158000000	159000000	1		chr5	158000000	159000000	1
chr1	186000000	187000000	1		chr5	73000000	74000000	1
chr1	197000000	198000000	1		chr12	39000000	40000000	7
chr7	158000000	159000000	38		chr4	8000000	9000000	11
chr2	191000000	192000000	1		chr11	69000000	70000000	13
chr18	62000000	63000000	1		chr5	29000000	30000000	14
chr16	35000000	36000000	1		chr17	76000000	77000000	5
chr5	4000000	5000000	1		chr7	49000000	50000000	3
chr9	90000000	91000000	3		chr3	142000000	143000000	1
chr8	100000000	101000000	3		chr8	126000000	127000000	1
chr12	81000000	82000000	3		chr1	248000000	249000000	47
chr17	30000000	31000000	1		chr2	151000000	152000000	2
chr1	72000000	73000000	2		chr21	16000000	17000000	4
chr5	88000000	89000000	1		chr6	142000000	143000000	3
chr11	125000000	126000000	2		chr1	44000000	45000000	9
chr3	15000000	16000000	1		chr4	160000000	161000000	2
chr18	5000000	6000000	1		chr18	4000000	5000000	2
chr3	198000000	199000000	13		chr7	131000000	132000000	2
chr10	104000000	105000000	1		chr17	21000000	22000000	10
chr5	76000000	77000000	2		chr1	186000000	187000000	7
chr10	54000000	55000000	1		chr1	197000000	198000000	2
chr6	169000000	170000000	11		chr7	158000000	159000000	282
chr2	193000000	194000000	1		chr2	191000000	192000000	1
chr5	116000000	117000000	3		chr18	62000000	63000000	7
chr16	20000000	21000000	2		chr16	35000000	36000000	7
chr22	11000000	12000000	28		chr11	24000000	25000000	3
chr9	32000000	33000000	1		chr5	4000000	5000000	12
chr1	176000000	177000000	1		chr9	90000000	91000000	6
chr18	79000000	80000000	24		chr8	100000000	101000000	2
chr7	16000000	17000000	5		chr6	27000000	28000000	5
chr13	106000000	107000000	1		chr17	30000000	31000000	3
chr12	1000000	2000000	6		chr7	8000000	9000000	1
chr16	0	1000000	22		chr8	139000000	140000000	4
chr1	95000000	96000000	1		chr5	85000000	86000000	5
chr2	236000000	237000000	1		chr3	123000000	124000000	4
chr5	10000000	11000000	1		chr6	141000000	142000000	1
chr2	134000000	135000000	6		chr3	15000000	16000000	1
chr7	56000000	57000000	13		chr5	45000000	46000000	3
chr8	18000000	19000000	1		chr18	5000000	6000000	1
chr2	68000000	69000000	2		chr3	198000000	199000000	40
chr10	89000000	90000000	1		chr4	66000000	67000000	2
chr1	35000000	36000000	1		chr22	18000000	19000000	24
chr3	34000000	35000000	1		chr11	28000000	29000000	1
chr1	41000000	42000000	2		chr21	24000000	25000000	1
chr2	70000000	71000000	1		chr4	24000000	25000000	1
chr3	137000000	138000000	1		chr2	202000000	203000000	1
chr21	27000000	28000000	2		chr1	215000000	216000000	1
chr16	82000000	83000000	1		chr2	130000000	131000000	21
chr20	61000000	62000000	12		chr10	54000000	55000000	2
chr16	34000000	35000000	16		chr1	81000000	82000000	1
chr6	100000000	101000000	2		chr4	130000000	131000000	3
chr2	220000000	221000000	2		chr3	63000000	64000000	1
chr11	71000000	72000000	5		chr5	116000000	117000000	2
chr4	45000000	46000000	3		chr16	20000000	21000000	9
chr19	31000000	32000000	3		chr9	32000000	33000000	1
chr18	67000000	68000000	1		chr1	176000000	177000000	2
chr11	97000000	98000000	1		chr1	46000000	47000000	5
chr1	5000000	6000000	1		chr17	42000000	43000000	4
chr9	132000000	133000000	1		chr18	79000000	80000000	178
chr19	14000000	15000000	3		chr7	16000000	17000000	1
chr15	27000000	28000000	4		chr13	106000000	107000000	2
chr17	41000000	42000000	1		chr12	1000000	2000000	16
chr1	70000000	71000000	4		chr16	0	1000000	79
chr1	201000000	202000000	3		chrX	31000000	32000000	2
chr11	18000000	19000000	8		chr5	121000000	122000000	1
chr2	107000000	108000000	7		chr1	163000000	164000000	1
chr14	87000000	88000000	1		chr2	236000000	237000000	1
chr19	27000000	28000000	18		chr7	75000000	76000000	17
chr7	111000000	112000000	1		chr5	10000000	11000000	4
chr2	131000000	132000000	7		chr1	198000000	199000000	6
chr5	77000000	78000000	1		chr5	68000000	69000000	3
chr10	116000000	117000000	2		chr22	37000000	38000000	7
chr10	66000000	67000000	1		chr14	51000000	52000000	2
chr22	28000000	29000000	1		chr7	56000000	57000000	17
chr9	99000000	100000000	1		chr2	68000000	69000000	9
chr21	42000000	43000000	2		chr3	108000000	109000000	5
chr15	91000000	92000000	2		chr14	64000000	65000000	2
chr10	68000000	69000000	1		chr1	35000000	36000000	1
chr14	53000000	54000000	1		chr3	34000000	35000000	3
chr19	20000000	21000000	3		chr1	41000000	42000000	1
chr3	13000000	14000000	1		chr2	70000000	71000000	5
chr11	7000000	8000000	1		chr2	115000000	116000000	5
chr1	3000000	4000000	11		chr3	137000000	138000000	1
chr18	59000000	60000000	1		chr5	168000000	169000000	3
chr3	153000000	154000000	3		chr16	82000000	83000000	1
chr3	102000000	103000000	3		chr20	61000000	62000000	69
chr11	77000000	78000000	1		chr16	34000000	35000000	54
chr19	47000000	48000000	1		chr7	34000000	35000000	7
chr2	89000000	90000000	18		chr1	153000000	154000000	2
chr10	1000000	2000000	19		chrX	121000000	122000000	1
chr3	75000000	76000000	16		chr11	71000000	72000000	18
chr10	55000000	56000000	2		chr4	45000000	46000000	8
chr3	104000000	105000000	1		chr19	31000000	32000000	4
chr5	50000000	51000000	12		chr18	67000000	68000000	9
chr16	18000000	19000000	3		chr17	63000000	64000000	7
chr6	42000000	43000000	2		chr11	60000000	61000000	4
chr11	48000000	49000000	9		chr6	85000000	86000000	1
chr15	101000000	102000000	68		chr2	121000000	122000000	3
chr19	33000000	34000000	1		chr3	132000000	133000000	3
chr22	34000000	35000000	2		chr2	205000000	206000000	5
chr20	55000000	56000000	7		chr15	65000000	66000000	1
chrX	151000000	152000000	1		chr11	97000000	98000000	1
chr1	25000000	26000000	4		chr1	5000000	6000000	1
chr2	118000000	119000000	4		chr9	132000000	133000000	3
chr17	17000000	18000000	1		chr12	123000000	124000000	19
chr19	40000000	41000000	1		chr10	52000000	53000000	1
chr6	31000000	32000000	1		chr19	14000000	15000000	7
chr7	138000000	139000000	4		chr15	27000000	28000000	7
chr1	113000000	114000000	2		chrX	85000000	86000000	2
chr20	29000000	30000000	84		chr13	37000000	38000000	3
chr14	98000000	99000000	1		chr17	41000000	42000000	19
chr3	18000000	19000000	2		chr1	70000000	71000000	1
chr20	7000000	8000000	1		chr1	201000000	202000000	3
chr7	37000000	38000000	1		chr2	148000000	149000000	1
chr13	49000000	50000000	3		chr14	47000000	48000000	2
chr5	65000000	66000000	1		chr9	101000000	102000000	3
chr2	76000000	77000000	1		chr11	18000000	19000000	2
chr8	7000000	8000000	7		chr2	107000000	108000000	16
chr12	64000000	65000000	3		chr3	102000000	103000000	2
chr17	9000000	10000000	2		chr7	50000000	51000000	1
chr11	61000000	62000000	3		chr7	111000000	112000000	2
chr9	40000000	41000000	27		chr2	131000000	132000000	15
chr6	62000000	63000000	1		chr19	52000000	53000000	1
chr1	226000000	227000000	2		chr13	96000000	97000000	1
chr8	2000000	3000000	6		chr5	44000000	45000000	2
chr5	143000000	144000000	1		chr5	77000000	78000000	2
chr18	49000000	50000000	2		chr8	101000000	102000000	1
chr20	35000000	36000000	2		chr10	92000000	93000000	4
chr16	22000000	23000000	12		chr5	109000000	110000000	4
chr15	26000000	27000000	2		chr9	129000000	130000000	4
chr2	159000000	160000000	2		chr15	91000000	92000000	4
chr2	50000000	51000000	1		chr16	62000000	63000000	1
chr16	86000000	87000000	2		chr12	115000000	116000000	1
chr10	6000000	7000000	4		chr7	66000000	67000000	5
chr11	70000000	71000000	8		chr19	20000000	21000000	37
chr7	4000000	5000000	3		chr5	62000000	63000000	2
chr7	151000000	152000000	6		chr1	214000000	215000000	5
chr16	85000000	86000000	16		chr3	13000000	14000000	1
chr19	12000000	13000000	3		chr10	119000000	120000000	6
chr12	51000000	52000000	1		chr11	7000000	8000000	8
chr15	68000000	69000000	1		chr6	64000000	65000000	5
chr11	19000000	20000000	1		chr4	164000000	165000000	2
chr2	104000000	105000000	2		chr1	3000000	4000000	13
chr5	53000000	54000000	1		chr18	59000000	60000000	8
chr22	36000000	37000000	1		chr10	70000000	71000000	3
chr4	161000000	162000000	2		chr10	100000000	101000000	2
chr12	110000000	111000000	1		chr11	77000000	78000000	15
chr1	84000000	85000000	1		chr19	47000000	48000000	1
chr10	73000000	74000000	1		chr8	72000000	73000000	5
chr5	144000000	145000000	1		chr15	31000000	32000000	29
chr18	0	1000000	19		chr14	65000000	66000000	8
chr9	2000000	3000000	1		chr17	49000000	50000000	1
chr11	95000000	96000000	1		chr11	88000000	89000000	5
chr10	17000000	18000000	1		chr19	50000000	51000000	28
chr2	156000000	157000000	1		chr19	42000000	43000000	4
chr17	71000000	72000000	1		chrX	147000000	148000000	6
chr9	29000000	30000000	3		chr10	55000000	56000000	7
chr8	21000000	22000000	3		chr3	104000000	105000000	1
chr2	137000000	138000000	2		chr15	74000000	75000000	4
chr2	35000000	36000000	2		chr5	50000000	51000000	13
chr10	29000000	30000000	1		chr16	18000000	19000000	14
chr7	35000000	36000000	6		chr7	84000000	85000000	4
chr1	110000000	111000000	1		chr17	12000000	13000000	3
chr21	9000000	10000000	28		chr11	48000000	49000000	28
chr12	4000000	5000000	4		chr15	101000000	102000000	67
chr2	105000000	106000000	2		chr5	156000000	157000000	1
chr13	84000000	85000000	2		chr19	33000000	34000000	4
chr5	178000000	179000000	8		chr22	34000000	35000000	1
chr15	45000000	46000000	1		chr4	152000000	153000000	1
chr18	24000000	25000000	4		chr9	137000000	138000000	60
chr6	32000000	33000000	1		chrX	151000000	152000000	2
chr14	55000000	56000000	1		chr11	21000000	22000000	1
chr1	8000000	9000000	2		chr2	118000000	119000000	6
chr2	240000000	241000000	23		chr17	17000000	18000000	1
chr4	150000000	151000000	1		chr19	40000000	41000000	3
chr4	189000000	190000000	35		chr6	31000000	32000000	103
chr11	96000000	97000000	1		chr7	138000000	139000000	6
chr12	46000000	47000000	5		chr1	113000000	114000000	1
chr11	1000000	2000000	20		chr16	14000000	15000000	7
chr15	67000000	68000000	1		chr8	48000000	49000000	1
chr15	54000000	55000000	1		chr2	150000000	151000000	8
chr3	162000000	163000000	3		chr14	98000000	99000000	2
chr17	32000000	33000000	1		chr1	233000000	234000000	1
chr3	74000000	75000000	2		chr3	18000000	19000000	10
chrX	98000000	99000000	2		chr2	15000000	16000000	10
chr5	181000000	182000000	26		chr7	37000000	38000000	1
chr4	76000000	77000000	1		chr13	49000000	50000000	2
chr2	106000000	107000000	1		chr4	25000000	26000000	1
chr7	152000000	153000000	2		chr2	76000000	77000000	4
chr6	41000000	42000000	1		chr8	7000000	8000000	6
chr5	160000000	161000000	1		chr12	64000000	65000000	2
chr13	16000000	17000000	9		chr17	15000000	16000000	9
chr6	53000000	54000000	1		chr17	9000000	10000000	3
chr22	33000000	34000000	2		chr22	35000000	36000000	8
chr8	60000000	61000000	2		chr11	61000000	62000000	18
chr6	106000000	107000000	3		chr9	40000000	41000000	20
chr13	73000000	74000000	3		chr4	166000000	167000000	3
chr8	43000000	44000000	4		chr1	226000000	227000000	1
chr10	3000000	4000000	4		chr3	122000000	123000000	1
chr5	46000000	47000000	72		chr8	2000000	3000000	118
chr9	119000000	120000000	1		chr15	64000000	65000000	5
chrX	71000000	72000000	1		chr18	49000000	50000000	2
chr2	227000000	228000000	2		chr11	94000000	95000000	2
chr6	58000000	59000000	9		chr20	35000000	36000000	1
chr5	84000000	85000000	1		chr16	22000000	23000000	14
chr8	93000000	94000000	1		chr15	26000000	27000000	1
chrX	54000000	55000000	2		chr6	83000000	84000000	1
chr15	100000000	101000000	12		chr2	159000000	160000000	9
chr11	49000000	50000000	1		chr4	115000000	116000000	4
chr6	24000000	25000000	1		chr7	105000000	106000000	3
chr2	57000000	58000000	1		chr10	6000000	7000000	5
chr4	19000000	20000000	1		chr12	122000000	123000000	1
chr3	183000000	184000000	2		chr7	4000000	5000000	9
chr12	125000000	126000000	2		chr7	151000000	152000000	6
chr6	40000000	41000000	2		chr4	75000000	76000000	2
chr1	24000000	25000000	1		chr7	36000000	37000000	2
chr7	30000000	31000000	1		chr19	12000000	13000000	1
chr10	98000000	99000000	1		chr20	10000000	11000000	2
chr12	56000000	57000000	1		chr12	51000000	52000000	1
chr7	75000000	76000000	6		chr15	68000000	69000000	3
chr6	101000000	102000000	4		chr2	104000000	105000000	1
chr19	13000000	14000000	2		chr22	36000000	37000000	7
chr14	16000000	17000000	2		chr1	71000000	72000000	3
chr8	86000000	87000000	1		chr3	150000000	151000000	1
chr19	4000000	5000000	2		chr1	23000000	24000000	4
chr4	15000000	16000000	1		chr18	0	1000000	8
chrX	147000000	148000000	2		chr11	95000000	96000000	2
chr2	84000000	85000000	1		chr10	17000000	18000000	2
chr21	17000000	18000000	3		chr17	71000000	72000000	20
chr3	190000000	191000000	1		chr9	29000000	30000000	2
chr18	13000000	14000000	4		chr9	109000000	110000000	2
chr13	98000000	99000000	2		chr12	21000000	22000000	1
chr10	10000000	11000000	2		chr11	31000000	32000000	1
chr6	43000000	44000000	1		chr5	161000000	162000000	1
chr12	122000000	123000000	2		chr8	21000000	22000000	4
chr2	238000000	239000000	8		chr2	137000000	138000000	7
chrX	12000000	13000000	1		chr2	189000000	190000000	3
chr21	45000000	46000000	18		chr2	35000000	36000000	4
chr13	44000000	45000000	1		chr7	35000000	36000000	14
chr20	16000000	17000000	4		chr10	51000000	52000000	1
chr1	187000000	188000000	3		chr12	4000000	5000000	10
chr12	74000000	75000000	2		chr5	137000000	138000000	2
chr10	16000000	17000000	2		chr10	65000000	66000000	11
chr16	46000000	47000000	2		chr2	105000000	106000000	1
chr6	72000000	73000000	2		chr12	127000000	128000000	8
chr11	101000000	102000000	2		chr5	178000000	179000000	9
chr18	25000000	26000000	1		chr15	45000000	46000000	19
chr1	82000000	83000000	1		chr2	1000000	2000000	177
chr19	44000000	45000000	1		chr6	32000000	33000000	260
chr7	101000000	102000000	4		chr1	8000000	9000000	1
chr8	37000000	38000000	1		chr8	119000000	120000000	1
chr5	23000000	24000000	1		chr2	240000000	241000000	62
chr1	222000000	223000000	1		chr4	150000000	151000000	4
chr14	24000000	25000000	1		chr6	132000000	133000000	5
chr16	29000000	30000000	1		chr11	96000000	97000000	3
chr21	28000000	29000000	1		chr14	32000000	33000000	2
chr4	136000000	137000000	1		chr7	97000000	98000000	9
chr8	141000000	142000000	20		chr6	62000000	63000000	1
chr4	88000000	89000000	3		chr3	121000000	122000000	1
chr14	67000000	68000000	2		chr11	1000000	2000000	151
chr20	49000000	50000000	1		chr6	96000000	97000000	4
chr12	2000000	3000000	7		chr15	67000000	68000000	2
chr8	17000000	18000000	1		chr11	78000000	79000000	1
chr19	2000000	3000000	13		chrX	14000000	15000000	2
chr11	63000000	64000000	1		chr9	135000000	136000000	15
chr1	106000000	107000000	1		chr20	47000000	48000000	9
chr11	117000000	118000000	3		chr3	162000000	163000000	4
chr1	66000000	67000000	1		chr4	91000000	92000000	5
chr12	50000000	51000000	2		chrX	98000000	99000000	1
chr9	79000000	80000000	1		chr5	181000000	182000000	28
chr8	4000000	5000000	2		chr18	25000000	26000000	3
chr22	32000000	33000000	2		chr4	76000000	77000000	4
chr16	8000000	9000000	3		chr2	106000000	107000000	7
chr1	161000000	162000000	3		chr7	152000000	153000000	27
chr17	78000000	79000000	1		chr6	41000000	42000000	2
chr17	37000000	38000000	1		chr8	90000000	91000000	6
chr4	60000000	61000000	2		chr20	16000000	17000000	3
chr1	89000000	90000000	1		chr8	60000000	61000000	5
chr4	103000000	104000000	2		chr6	106000000	107000000	6
chr1	239000000	240000000	1		chr12	74000000	75000000	1
chr18	46000000	47000000	1		chr8	43000000	44000000	7
chr13	64000000	65000000	1		chr10	3000000	4000000	12
chr8	122000000	123000000	2		chr11	66000000	67000000	2
chr21	34000000	35000000	1		chr2	22000000	23000000	5
chr19	58000000	59000000	2		chrX	71000000	72000000	7
chr3	129000000	130000000	1		chr1	118000000	119000000	3
chr7	31000000	32000000	1		chr2	227000000	228000000	12
chr1	170000000	171000000	1		chr6	58000000	59000000	22
chr12	24000000	25000000	3		chr5	84000000	85000000	1
chr17	7000000	8000000	1		chr5	119000000	120000000	1
chr9	34000000	35000000	1		chrX	54000000	55000000	5
chr16	6000000	7000000	3		chr15	100000000	101000000	16
chr15	61000000	62000000	1		chr11	49000000	50000000	65
chr16	60000000	61000000	1		chr6	24000000	25000000	7
chr12	9000000	10000000	4		chr4	19000000	20000000	3
chr2	3000000	4000000	11		chr3	183000000	184000000	9
chr7	20000000	21000000	1		chrX	135000000	136000000	12
chr6	20000000	21000000	1		chr12	125000000	126000000	11
chr5	126000000	127000000	1		chr6	40000000	41000000	2
chr5	16000000	17000000	1		chr1	24000000	25000000	6
chr7	2000000	3000000	3		chr10	98000000	99000000	1
chr9	38000000	39000000	4		chr12	56000000	57000000	1
chr6	3000000	4000000	5		chr16	71000000	72000000	4
chr20	58000000	59000000	1		chr7	80000000	81000000	1
chr14	100000000	101000000	2		chr6	72000000	73000000	3
chr8	69000000	70000000	2		chr5	108000000	109000000	1
chrX	87000000	88000000	1		chr21	36000000	37000000	3
chr13	31000000	32000000	1		chr6	101000000	102000000	1
chr2	102000000	103000000	2		chr4	139000000	140000000	1
chr11	103000000	104000000	1		chr19	13000000	14000000	7
chr16	1000000	2000000	6		chr8	86000000	87000000	8
chr3	1000000	2000000	3		chr19	4000000	5000000	4
chr2	2000000	3000000	5		chr15	98000000	99000000	1
chrX	6000000	7000000	3		chr4	15000000	16000000	7
chr1	15000000	16000000	1		chr11	115000000	116000000	1
chr10	133000000	134000000	33		chr2	84000000	85000000	2
chr1	155000000	156000000	2		chr21	17000000	18000000	25
chr1	98000000	99000000	2		chr18	13000000	14000000	19
chr17	21000000	22000000	16		chr13	98000000	99000000	5
chr3	191000000	192000000	2		chr10	10000000	11000000	3
chr8	143000000	144000000	15		chr1	169000000	170000000	4
chr7	5000000	6000000	1		chr2	238000000	239000000	22
chr18	72000000	73000000	2		chr7	98000000	99000000	1
chr21	29000000	30000000	3		chr21	45000000	46000000	32
chr10	114000000	115000000	2		chr11	128000000	129000000	6
chr17	28000000	29000000	1		chr6	19000000	20000000	1
chr1	241000000	242000000	3		chr2	103000000	104000000	3
chr8	130000000	131000000	2		chr3	46000000	47000000	2
chr7	136000000	137000000	2		chr6	53000000	54000000	1
chr8	55000000	56000000	1		chr8	16000000	17000000	3
chr17	60000000	61000000	1		chr1	187000000	188000000	6
chr13	102000000	103000000	2		chr13	73000000	74000000	3
chr1	61000000	62000000	2		chr16	46000000	47000000	3
chr19	28000000	29000000	2		chrX	137000000	138000000	2
chr17	81000000	82000000	3		chr12	87000000	88000000	5
chr1	243000000	244000000	6		chr6	130000000	131000000	2
chr16	58000000	59000000	1		chr14	69000000	70000000	1
chr12	19000000	20000000	1		chr20	48000000	49000000	40
chr1	1000000	2000000	11		chrX	153000000	154000000	1
chr7	117000000	118000000	2		chr19	44000000	45000000	5
chr6	163000000	164000000	3		chr7	101000000	102000000	13
chr7	88000000	89000000	1		chr16	4000000	5000000	8
chr7	73000000	74000000	3		chr1	222000000	223000000	10
chr1	149000000	150000000	10		chr14	24000000	25000000	3
chr1	67000000	68000000	1		chr16	29000000	30000000	30
chr9	61000000	62000000	10		chr5	167000000	168000000	3
chr17	69000000	70000000	1		chr11	124000000	125000000	1
chr10	57000000	58000000	1		chr8	141000000	142000000	45
chr5	47000000	48000000	32		chr4	88000000	89000000	6
chr10	87000000	88000000	1		chr14	67000000	68000000	1
chr1	219000000	220000000	1		chr20	49000000	50000000	4
chr9	87000000	88000000	5		chr3	154000000	155000000	6
chr7	137000000	138000000	2		chr12	2000000	3000000	10
chr8	97000000	98000000	1		chr17	11000000	12000000	1
chr11	0	1000000	12		chr8	17000000	18000000	2
chr15	55000000	56000000	2		chr19	2000000	3000000	33
chr6	52000000	53000000	1		chr2	167000000	168000000	1
chrX	25000000	26000000	1		chr11	63000000	64000000	2
chr12	35000000	36000000	3		chr1	106000000	107000000	1
chr13	112000000	113000000	39		chr11	117000000	118000000	5
chr19	0	1000000	43		chr1	66000000	67000000	1
chr12	95000000	96000000	1		chr9	79000000	80000000	1
chr17	66000000	67000000	1		chr22	32000000	33000000	9
chr11	65000000	66000000	2		chrX	48000000	49000000	4
chr10	106000000	107000000	1		chr1	161000000	162000000	34
chr13	40000000	41000000	1		chr17	78000000	79000000	1
chrX	1000000	2000000	46		chr14	101000000	102000000	7
chr21	40000000	41000000	3		chr17	37000000	38000000	25
chrX	53000000	54000000	1		chr4	60000000	61000000	6
chr19	11000000	12000000	1		chr12	120000000	121000000	1
chr3	59000000	60000000	2		chr6	46000000	47000000	20
chr13	110000000	111000000	6		chr1	89000000	90000000	1
chr13	65000000	66000000	1		chr1	239000000	240000000	3
chr1	42000000	43000000	1		chr18	46000000	47000000	3
chr4	146000000	147000000	4		chr8	38000000	39000000	2
chr6	60000000	61000000	4		chr13	64000000	65000000	1
chr5	172000000	173000000	1		chr9	125000000	126000000	1
chr20	6000000	7000000	1		chr21	34000000	35000000	3
chr4	184000000	185000000	5		chr19	58000000	59000000	5
chr2	166000000	167000000	1		chr10	68000000	69000000	3
chr16	89000000	90000000	14		chr7	31000000	32000000	4
chr15	35000000	36000000	1		chr4	92000000	93000000	2
chr1	2000000	3000000	46		chr17	7000000	8000000	1
chr21	10000000	11000000	15		chr9	34000000	35000000	1
chr9	67000000	68000000	10		chr16	6000000	7000000	3
chr11	72000000	73000000	2		chr16	23000000	24000000	6
chr6	164000000	165000000	1		chr1	220000000	221000000	1
chr10	13000000	14000000	6		chr12	9000000	10000000	12
chr5	41000000	42000000	1		chr2	3000000	4000000	34
chr18	64000000	65000000	2		chrX	112000000	113000000	3
chr9	98000000	99000000	2		chr6	165000000	166000000	1
chr7	59000000	60000000	1		chrX	19000000	20000000	6
chr17	36000000	37000000	4		chr10	24000000	25000000	1
chr14	80000000	81000000	1		chr6	89000000	90000000	5
chr15	58000000	59000000	1		chr10	72000000	73000000	1
chr3	17000000	18000000	1		chr1	30000000	31000000	17
chr7	149000000	150000000	1		chrX	52000000	53000000	7
chr2	203000000	204000000	1		chr10	8000000	9000000	5
chr5	124000000	125000000	2		chr5	126000000	127000000	8
chr5	58000000	59000000	3		chr7	2000000	3000000	4
chr16	83000000	84000000	1		chr9	38000000	39000000	15
chr9	31000000	32000000	2		chr15	50000000	51000000	3
chr6	151000000	152000000	2		chr18	53000000	54000000	3
chr8	115000000	116000000	1		chr3	51000000	52000000	3
chr11	2000000	3000000	2		chr14	100000000	101000000	15
chr2	11000000	12000000	4		chr8	137000000	138000000	3
chr1	57000000	58000000	1		chr8	69000000	70000000	2
chr12	8000000	9000000	2		chr2	198000000	199000000	2
chr11	123000000	124000000	2		chr13	31000000	32000000	1
chr2	34000000	35000000	1		chr2	102000000	103000000	1
chr8	3000000	4000000	1		chr1	50000000	51000000	5
chr3	189000000	190000000	1		chr16	1000000	2000000	22
chr4	51000000	52000000	5		chr1	227000000	228000000	6
chr7	109000000	110000000	1		chrX	82000000	83000000	5
chr12	84000000	85000000	1		chr20	17000000	18000000	6
chr5	127000000	128000000	1		chrX	108000000	109000000	8
chr20	24000000	25000000	3		chr3	1000000	2000000	8
chr3	24000000	25000000	2		chr2	2000000	3000000	5
chr8	24000000	25000000	1		chrX	6000000	7000000	18
chr15	96000000	97000000	2		chr12	57000000	58000000	4
chr13	27000000	28000000	2		chr7	52000000	53000000	2
chr1	171000000	172000000	3		chr1	155000000	156000000	10
chr22	48000000	49000000	2		chr19	5000000	6000000	3
chr9	71000000	72000000	3		chr1	244000000	245000000	2
chr19	23000000	24000000	2		chr18	15000000	16000000	9
chr16	38000000	39000000	1		chr3	191000000	192000000	1
chr5	78000000	79000000	1		chr6	156000000	157000000	1
chr7	14000000	15000000	1		chr8	143000000	144000000	59
chr12	92000000	93000000	1		chr16	59000000	60000000	3
chr5	177000000	178000000	3		chr7	5000000	6000000	14
chr14	88000000	89000000	1		chr18	72000000	73000000	8
chr1	150000000	151000000	1		chrX	113000000	114000000	2
chr17	33000000	34000000	1		chr21	29000000	30000000	1
chr6	126000000	127000000	3		chr1	241000000	242000000	3
chr22	44000000	45000000	4		chr8	130000000	131000000	4
chr3	8000000	9000000	3		chr7	136000000	137000000	3
chr19	36000000	37000000	5		chr4	104000000	105000000	1
chr7	159000000	160000000	17		chr1	159000000	160000000	1
chr9	60000000	61000000	29		chr17	60000000	61000000	6
chr10	124000000	125000000	1		chr8	29000000	30000000	1
chr8	0	1000000	19		chr1	181000000	182000000	4
chr7	126000000	127000000	1		chr13	62000000	63000000	5
chr3	36000000	37000000	4		chr8	132000000	133000000	1
chr12	108000000	109000000	5		chr12	113000000	114000000	1
chr3	114000000	115000000	1		chr3	146000000	147000000	5
chr6	87000000	88000000	3		chr19	28000000	29000000	2
chr2	225000000	226000000	2		chr17	81000000	82000000	11
chrX	23000000	24000000	2		chr8	80000000	81000000	1
chr21	5000000	6000000	33		chr1	243000000	244000000	20
chr8	134000000	135000000	1		chr1	1000000	2000000	45
chr1	178000000	179000000	3		chr12	90000000	91000000	3
chr14	74000000	75000000	2		chr7	117000000	118000000	2
chr10	53000000	54000000	1		chr16	56000000	57000000	6
chr10	2000000	3000000	9		chr11	122000000	123000000	10
chr9	21000000	22000000	1		chr20	38000000	39000000	3
chr7	61000000	62000000	56		chr6	105000000	106000000	3
chr5	38000000	39000000	2		chr7	73000000	74000000	8
chr20	56000000	57000000	1		chr6	47000000	48000000	1
chr1	26000000	27000000	2		chr1	149000000	150000000	10
chr15	97000000	98000000	1		chr1	67000000	68000000	4
chr22	38000000	39000000	1		chr9	61000000	62000000	1
chr21	46000000	47000000	16		chr10	57000000	58000000	8
chr4	147000000	148000000	2		chr10	87000000	88000000	8
chr7	82000000	83000000	1		chr1	219000000	220000000	4
chr14	36000000	37000000	1		chr9	87000000	88000000	3
chr20	15000000	16000000	1		chr11	57000000	58000000	1
chr4	190000000	191000000	12		chr4	93000000	94000000	1
chr12	31000000	32000000	2		chr11	0	1000000	126
chr2	123000000	124000000	1		chr15	55000000	56000000	3
chr1	247000000	248000000	8		chr9	9000000	10000000	1
chrX	45000000	46000000	2		chr18	24000000	25000000	1
chr14	76000000	77000000	2		chr18	56000000	57000000	1
chr9	6000000	7000000	1		chrX	25000000	26000000	9
chr17	57000000	58000000	4		chr13	112000000	113000000	124
chr5	122000000	123000000	1		chr19	0	1000000	110
chr1	177000000	178000000	1		chr12	95000000	96000000	5
chr6	170000000	171000000	30		chr17	66000000	67000000	5
chr2	133000000	134000000	1		chr11	65000000	66000000	5
chr6	76000000	77000000	1		chr15	29000000	30000000	60
chr9	86000000	87000000	1		chr5	65000000	66000000	1
chr17	76000000	77000000	2		chr13	40000000	41000000	2
chr5	164000000	165000000	1		chrX	1000000	2000000	42
chr14	45000000	46000000	2		chr7	83000000	84000000	2
chr2	174000000	175000000	2		chr21	40000000	41000000	9
chr3	131000000	132000000	2		chrX	53000000	54000000	14
chr2	60000000	61000000	1		chr2	140000000	141000000	2
chr11	98000000	99000000	1		chr3	59000000	60000000	2
chr8	128000000	129000000	1		chr13	110000000	111000000	18
chr5	64000000	65000000	1		chr5	34000000	35000000	15
chr11	76000000	77000000	2		chr2	214000000	215000000	3
chr5	106000000	107000000	2		chr6	60000000	61000000	52
chr7	121000000	122000000	2		chr5	172000000	173000000	5
chr12	97000000	98000000	1		chr20	6000000	7000000	1
chr14	96000000	97000000	1		chrX	125000000	126000000	1
chr3	197000000	198000000	14		chr4	184000000	185000000	26
chr1	148000000	149000000	15		chr8	56000000	57000000	3
chr3	7000000	8000000	1		chr2	166000000	167000000	5
chr2	108000000	109000000	2		chr16	89000000	90000000	43
chr8	113000000	114000000	1		chr5	125000000	126000000	7
chr7	108000000	109000000	1		chr1	2000000	3000000	190
chr13	20000000	21000000	1		chr20	44000000	45000000	14
chr9	76000000	77000000	2		chr9	67000000	68000000	3
chr4	6000000	7000000	6		chr11	72000000	73000000	2
chr2	142000000	143000000	1		chr1	75000000	76000000	10
chr10	75000000	76000000	1		chr10	13000000	14000000	10
chr13	114000000	115000000	21		chrX	152000000	153000000	1
chr8	44000000	45000000	2		chr1	64000000	65000000	2
chr8	129000000	130000000	1		chr18	64000000	65000000	6
chr7	94000000	95000000	1		chr12	61000000	62000000	2
chr1	71000000	72000000	1		chr4	65000000	66000000	2
chr10	32000000	33000000	1		chr16	79000000	80000000	1
chr11	135000000	136000000	2		chr14	84000000	85000000	1
chr13	26000000	27000000	1		chr17	36000000	37000000	36
chr6	121000000	122000000	2		chr16	83000000	84000000	4
chr8	95000000	96000000	1		chr18	27000000	28000000	5
chr9	70000000	71000000	1		chr8	106000000	107000000	1
chr10	128000000	129000000	1		chr7	149000000	150000000	7
chr6	13000000	14000000	1		chr5	124000000	125000000	1
chr11	33000000	34000000	2		chr2	154000000	155000000	4
chr6	127000000	128000000	1		chrX	9000000	10000000	15
chr14	34000000	35000000	2		chr8	59000000	60000000	1
chr11	118000000	119000000	7		chr4	110000000	111000000	5
chr1	48000000	49000000	2		chr9	31000000	32000000	2
chr3	165000000	166000000	2		chr6	35000000	36000000	4
chr8	118000000	119000000	1		chr11	2000000	3000000	8
chr4	79000000	80000000	2		chr3	47000000	48000000	4
chr12	68000000	69000000	1		chr2	11000000	12000000	8
chr20	32000000	33000000	1		chr12	8000000	9000000	18
chr10	117000000	118000000	1		chr11	123000000	124000000	3
chr2	211000000	212000000	2		chr2	34000000	35000000	2
chr11	13000000	14000000	3		chr11	27000000	28000000	3
chr1	206000000	207000000	1		chr3	189000000	190000000	1
chr10	47000000	48000000	3		chr7	109000000	110000000	1
chr2	168000000	169000000	1		chr16	9000000	10000000	3
chr4	12000000	13000000	1		chr12	84000000	85000000	2
chrX	140000000	141000000	2		chrX	103000000	104000000	3
chr21	12000000	13000000	5		chr15	49000000	50000000	2
chr16	15000000	16000000	1		chr5	13000000	14000000	3
chr10	4000000	5000000	4		chr6	63000000	64000000	1
chr9	25000000	26000000	1		chr4	170000000	171000000	1
chr1	73000000	74000000	5		chr11	29000000	30000000	2
chr4	119000000	120000000	1		chr20	24000000	25000000	2
chr8	106000000	107000000	1		chr9	117000000	118000000	2
chr15	86000000	87000000	1		chr8	24000000	25000000	1
chrX	44000000	45000000	2		chr15	96000000	97000000	1
chr16	9000000	10000000	4		chr16	72000000	73000000	7
chr1	182000000	183000000	2		chrX	122000000	123000000	5
chr15	17000000	18000000	40		chr13	27000000	28000000	6
chr13	109000000	110000000	5		chrX	154000000	155000000	13
chr19	32000000	33000000	3		chr1	39000000	40000000	1
chr4	99000000	100000000	2		chr22	48000000	49000000	20
chr6	102000000	103000000	3		chr9	71000000	72000000	1
chr1	213000000	214000000	3		chr19	23000000	24000000	4
chr19	7000000	8000000	3		chr3	21000000	22000000	1
chr10	25000000	26000000	3		chr7	14000000	15000000	6
chr22	16000000	17000000	28		chr13	19000000	20000000	19
chr10	34000000	35000000	4		chr13	92000000	93000000	1
chr1	238000000	239000000	1		chr9	84000000	85000000	1
chr11	121000000	122000000	2		chr16	13000000	14000000	2
chr2	45000000	46000000	4		chr2	72000000	73000000	1
chr1	124000000	125000000	6		chr14	88000000	89000000	1
chr15	50000000	51000000	1		chr1	150000000	151000000	3
chr6	26000000	27000000	2		chr6	126000000	127000000	2
chr16	27000000	28000000	2		chr22	44000000	45000000	20
chr12	121000000	122000000	1		chr3	8000000	9000000	9
chr2	237000000	238000000	2		chr19	36000000	37000000	3
chr4	26000000	27000000	2		chr7	159000000	160000000	25
chr1	166000000	167000000	1		chr9	60000000	61000000	3
chr4	56000000	57000000	1		chr10	124000000	125000000	7
chr1	232000000	233000000	2		chr8	0	1000000	77
chr1	101000000	102000000	2		chr7	126000000	127000000	4
chr17	70000000	71000000	1		chr3	36000000	37000000	2
chr18	53000000	54000000	1		chr5	66000000	67000000	2
chr7	11000000	12000000	2		chr12	108000000	109000000	4
chr18	1000000	2000000	3		chr6	87000000	88000000	1
chr1	93000000	94000000	1		chr2	225000000	226000000	2
chr6	94000000	95000000	2		chrX	23000000	24000000	1
chr2	216000000	217000000	2		chr1	178000000	179000000	1
chr18	48000000	49000000	2		chr8	81000000	82000000	1
chr12	130000000	131000000	8		chr3	174000000	175000000	4
chr10	41000000	42000000	33		chr10	2000000	3000000	10
chr19	29000000	30000000	1		chr13	93000000	94000000	2
chr5	0	1000000	38		chr3	79000000	80000000	2
chr18	31000000	32000000	1		chr5	38000000	39000000	1
chr2	194000000	195000000	2		chr20	56000000	57000000	5
chr13	94000000	95000000	1		chr1	190000000	191000000	1
chr3	33000000	34000000	1		chr15	97000000	98000000	1
chr11	134000000	135000000	6		chr12	98000000	99000000	1
chr4	40000000	41000000	2		chr22	38000000	39000000	3
chr15	81000000	82000000	2		chr21	46000000	47000000	67
chr3	115000000	116000000	1		chr4	147000000	148000000	2
chr16	78000000	79000000	1		chr7	82000000	83000000	1
chr1	94000000	95000000	1		chr14	36000000	37000000	1
chr2	64000000	65000000	2		chr4	190000000	191000000	3
chr11	51000000	52000000	1		chr4	185000000	186000000	1
chr18	76000000	77000000	5		chr12	31000000	32000000	24
chr1	50000000	51000000	1		chr5	95000000	96000000	6
chr4	110000000	111000000	2		chr7	112000000	113000000	4
chr7	147000000	148000000	2		chr1	247000000	248000000	13
chr5	60000000	61000000	1		chrX	45000000	46000000	8
chr8	103000000	104000000	1		chr14	76000000	77000000	2
chr10	123000000	124000000	3		chr9	6000000	7000000	7
chr3	134000000	135000000	1		chr17	57000000	58000000	3
chr18	36000000	37000000	2		chr6	169000000	170000000	42
chrX	80000000	81000000	1		chr12	118000000	119000000	2
chr14	58000000	59000000	1		chr1	177000000	178000000	3
chr4	142000000	143000000	1		chr3	83000000	84000000	1
chr21	31000000	32000000	3		chr5	67000000	68000000	11
chr15	21000000	22000000	10		chr2	62000000	63000000	1
chr18	57000000	58000000	1		chr6	170000000	171000000	155
chr16	33000000	34000000	13		chr2	133000000	134000000	2
chr7	38000000	39000000	4		chr6	76000000	77000000	1
chr5	107000000	108000000	2		chr9	86000000	87000000	2
chr16	24000000	25000000	1		chr2	28000000	29000000	3
chr5	5000000	6000000	2		chr2	13000000	14000000	8
chr1	145000000	146000000	20		chr5	164000000	165000000	3
chr18	7000000	8000000	2		chrX	100000000	101000000	6
chr13	67000000	68000000	1		chr9	68000000	69000000	14
chr7	70000000	71000000	2		chr3	131000000	132000000	3
chr2	82000000	83000000	2		chrX	28000000	29000000	1
chr3	126000000	127000000	2		chr2	60000000	61000000	4
chr10	113000000	114000000	4		chr2	217000000	218000000	2
chr19	54000000	55000000	1		chr20	22000000	23000000	1
chr7	91000000	92000000	1		chrX	68000000	69000000	1
chr2	234000000	235000000	4		chr8	128000000	129000000	11
chr3	66000000	67000000	4		chr4	21000000	22000000	4
chr6	166000000	167000000	6		chr13	83000000	84000000	1
chr10	46000000	47000000	4		chr16	50000000	51000000	2
chr1	9000000	10000000	1		chr11	76000000	77000000	2
chr3	140000000	141000000	3		chr6	92000000	93000000	1
chr3	113000000	114000000	2		chr5	106000000	107000000	4
chr11	106000000	107000000	4		chrX	36000000	37000000	5
chr18	68000000	69000000	2		chr7	121000000	122000000	2
chr2	192000000	193000000	1		chr12	97000000	98000000	3
chr22	45000000	46000000	3		chr6	155000000	156000000	7
chr7	79000000	80000000	4		chr14	96000000	97000000	1
chr10	130000000	131000000	4		chr10	34000000	35000000	1
chr4	14000000	15000000	1		chr1	148000000	149000000	14
chrX	146000000	147000000	2		chr4	162000000	163000000	4
chr11	36000000	37000000	1		chr2	108000000	109000000	13
chr19	53000000	54000000	2		chr15	80000000	81000000	6
chr16	2000000	3000000	2		chr8	113000000	114000000	1
chr1	224000000	225000000	5		chr7	108000000	109000000	1
chr10	38000000	39000000	31		chr13	20000000	21000000	1
chr3	6000000	7000000	3		chr9	76000000	77000000	3
chr22	10000000	11000000	26		chr4	6000000	7000000	14
chr6	95000000	96000000	1		chr2	142000000	143000000	1
chr17	67000000	68000000	1		chr10	75000000	76000000	2
chr7	24000000	25000000	1		chr10	127000000	128000000	2
chr1	56000000	57000000	1		chr13	114000000	115000000	35
chr20	9000000	10000000	4		chr11	12000000	13000000	3
chr2	43000000	44000000	2		chr2	32000000	33000000	6
chr1	36000000	37000000	2		chr16	7000000	8000000	11
chr3	73000000	74000000	1		chr8	129000000	130000000	3
chr7	6000000	7000000	2		chr12	110000000	111000000	1
chr13	23000000	24000000	1		chr4	155000000	156000000	8
chr12	7000000	8000000	2		chr4	20000000	21000000	1
chr9	75000000	76000000	1		chr11	135000000	136000000	11
chr7	76000000	77000000	6		chr7	104000000	105000000	2
chr2	226000000	227000000	1		chr13	26000000	27000000	6
chr19	3000000	4000000	4		chr6	121000000	122000000	2
chr2	206000000	207000000	1		chr8	95000000	96000000	7
chr16	55000000	56000000	1		chr9	70000000	71000000	10
chr18	74000000	75000000	1		chr2	182000000	183000000	1
chr9	126000000	127000000	5		chr18	38000000	39000000	1
chr18	15000000	16000000	10		chr10	128000000	129000000	2
chr16	17000000	18000000	1		chr6	13000000	14000000	2
chr7	17000000	18000000	1		chr9	83000000	84000000	19
chr16	50000000	51000000	2		chr11	92000000	93000000	1
chr4	102000000	103000000	2		chr6	127000000	128000000	5
chr17	0	1000000	48		chr14	34000000	35000000	13
chr7	81000000	82000000	1		chr4	23000000	24000000	1
chr6	122000000	123000000	1		chr11	118000000	119000000	7
chrX	156000000	157000000	3		chr1	48000000	49000000	6
chr3	98000000	99000000	4		chr3	165000000	166000000	1
chr20	25000000	26000000	5		chr8	118000000	119000000	1
chr7	34000000	35000000	2		chr12	68000000	69000000	1
chr2	139000000	140000000	2		chr20	32000000	33000000	1
chr4	154000000	155000000	1		chr5	61000000	62000000	4
chr11	8000000	9000000	1		chr4	33000000	34000000	8
chr5	113000000	114000000	1		chr2	211000000	212000000	1
chr3	125000000	126000000	6		chr1	206000000	207000000	16
chr13	38000000	39000000	2		chr10	47000000	48000000	14
chr2	195000000	196000000	2		chr5	33000000	34000000	6
chr3	185000000	186000000	4		chr7	20000000	21000000	10
chr20	34000000	35000000	1		chr4	123000000	124000000	1
chr9	62000000	63000000	3		chr2	168000000	169000000	12
chr2	48000000	49000000	5		chr5	123000000	124000000	1
chr5	176000000	177000000	11		chr4	12000000	13000000	11
chr6	23000000	24000000	1		chrX	140000000	141000000	3
chr1	125000000	126000000	9		chr16	15000000	16000000	32
chr7	26000000	27000000	1		chr10	4000000	5000000	5
chr16	69000000	70000000	2		chr9	25000000	26000000	2
chr2	138000000	139000000	1		chr1	73000000	74000000	3
chr2	209000000	210000000	1		chr4	119000000	120000000	8
chr15	56000000	57000000	2		chr15	58000000	59000000	1
chr9	138000000	139000000	8		chr15	86000000	87000000	1
chr14	46000000	47000000	1		chr2	183000000	184000000	4
chr19	19000000	20000000	1		chr6	48000000	49000000	2
chr4	174000000	175000000	3		chrX	44000000	45000000	7
chr14	25000000	26000000	4		chrX	33000000	34000000	2
chr7	141000000	142000000	1		chr3	166000000	167000000	4
chr18	69000000	70000000	2		chr1	182000000	183000000	1
chr17	72000000	73000000	2		chr1	86000000	87000000	6
chr12	33000000	34000000	2		chr12	55000000	56000000	1
chr12	73000000	74000000	1		chr13	109000000	110000000	21
chr15	70000000	71000000	1		chr13	25000000	26000000	7
chr1	175000000	176000000	2		chr19	32000000	33000000	7
chr16	32000000	33000000	15		chr9	73000000	74000000	6
chr10	76000000	77000000	1		chr6	102000000	103000000	6
chr3	149000000	150000000	3		chr19	7000000	8000000	26
chr10	56000000	57000000	2		chr10	25000000	26000000	1
chr3	76000000	77000000	2		chr3	27000000	28000000	3
chr9	39000000	40000000	10		chr7	68000000	69000000	3
chr12	102000000	103000000	1		chr22	16000000	17000000	34
chrX	155000000	156000000	8		chr3	197000000	198000000	61
chr13	87000000	88000000	3		chr11	121000000	122000000	5
chr5	2000000	3000000	2		chr14	29000000	30000000	3
chr2	98000000	99000000	1		chr12	6000000	7000000	6
chr13	63000000	64000000	14		chr6	3000000	4000000	2
chr19	18000000	19000000	1		chr6	26000000	27000000	30
chr11	47000000	48000000	3		chr16	27000000	28000000	3
chr12	42000000	43000000	1		chr6	135000000	136000000	1
chr4	49000000	50000000	58		chr12	121000000	122000000	5
chr4	188000000	189000000	3		chr2	237000000	238000000	6
chr6	77000000	78000000	1		chr4	26000000	27000000	3
chr2	80000000	81000000	1		chr1	166000000	167000000	2
chr11	79000000	80000000	3		chr4	56000000	57000000	4
chr9	124000000	125000000	1		chr2	33000000	34000000	7
chr10	132000000	133000000	20		chr1	232000000	233000000	3
chr12	66000000	67000000	1		chr1	101000000	102000000	12
chr7	123000000	124000000	2		chr17	70000000	71000000	5
chr6	37000000	38000000	1		chr20	58000000	59000000	1
chr3	194000000	195000000	1		chr2	152000000	153000000	1
chr20	53000000	54000000	2		chr7	11000000	12000000	2
chr6	57000000	58000000	5		chrX	104000000	105000000	2
chr11	89000000	90000000	4		chr18	1000000	2000000	8
chr17	6000000	7000000	2		chr12	60000000	61000000	2
chr5	39000000	40000000	3		chr6	94000000	95000000	5
chr22	50000000	51000000	13		chr2	216000000	217000000	2
chr6	134000000	135000000	1		chr15	72000000	73000000	1
chr16	84000000	85000000	3		chr18	48000000	49000000	1
chr22	22000000	23000000	6		chr12	130000000	131000000	17
chr1	79000000	80000000	1		chr3	140000000	141000000	3
chr10	59000000	60000000	1		chr19	29000000	30000000	8
chrX	70000000	71000000	1		chr5	0	1000000	114
chr1	0	1000000	50		chr18	31000000	32000000	1
chr12	47000000	48000000	2		chr2	194000000	195000000	5
chr2	222000000	223000000	3		chrX	96000000	97000000	5
chr11	73000000	74000000	1		chr17	56000000	57000000	2
chr2	119000000	120000000	3		chr3	160000000	161000000	1
chr2	24000000	25000000	1		chr1	54000000	55000000	5
chr6	68000000	69000000	3		chr13	85000000	86000000	1
chr17	8000000	9000000	1		chr3	33000000	34000000	1
chr10	9000000	10000000	2		chr11	134000000	135000000	55
chr12	131000000	132000000	20		chr18	34000000	35000000	5
chr22	43000000	44000000	4		chr4	40000000	41000000	12
chr8	142000000	143000000	7		chr11	64000000	65000000	1
chr21	37000000	38000000	2		chr19	30000000	31000000	3
chrX	134000000	135000000	1		chr2	64000000	65000000	11
chr7	47000000	48000000	1		chr2	126000000	127000000	1
chr8	23000000	24000000	4		chr18	76000000	77000000	26
chr1	194000000	195000000	1		chr8	20000000	21000000	4
chr3	184000000	185000000	5		chr5	60000000	61000000	3
chr5	109000000	110000000	4		chr4	81000000	82000000	1
chr4	176000000	177000000	3		chr10	123000000	124000000	8
chr13	45000000	46000000	2		chr3	134000000	135000000	2
chr19	57000000	58000000	3		chrX	80000000	81000000	2
chr11	82000000	83000000	1		chr13	71000000	72000000	2
chr8	42000000	43000000	1		chr17	64000000	65000000	15
chr6	5000000	6000000	1		chr21	31000000	32000000	1
chr5	170000000	171000000	3		chr2	149000000	150000000	1
chr11	119000000	120000000	1		chrX	3000000	4000000	22
chr4	116000000	117000000	1		chr18	57000000	58000000	4
chr4	125000000	126000000	1		chr7	38000000	39000000	10
chr9	3000000	4000000	1		chr10	5000000	6000000	2
chr3	84000000	85000000	2		chr8	61000000	62000000	5
chr3	121000000	122000000	2		chr19	37000000	38000000	8
chr8	22000000	23000000	2		chr5	5000000	6000000	3
chr2	112000000	113000000	6		chr1	207000000	208000000	5
chr1	115000000	116000000	1		chr1	145000000	146000000	12
chr11	100000000	101000000	2		chr18	7000000	8000000	3
chr1	13000000	14000000	5		chr13	67000000	68000000	5
chr2	86000000	87000000	4		chr7	70000000	71000000	7
chr21	6000000	7000000	11		chr12	38000000	39000000	16
chr9	66000000	67000000	11		chr3	109000000	110000000	1
chr5	20000000	21000000	3		chr4	151000000	152000000	1
chr6	99000000	100000000	1		chr2	82000000	83000000	4
chr3	0	1000000	4		chr3	126000000	127000000	4
chr8	19000000	20000000	2		chr10	113000000	114000000	2
chr13	99000000	100000000	2		chr12	133000000	134000000	2
chrX	89000000	90000000	6		chr19	54000000	55000000	181
chr8	140000000	141000000	1		chr7	91000000	92000000	5
chr6	51000000	52000000	1		chr18	11000000	12000000	1
chr7	41000000	42000000	2		chr4	153000000	154000000	6
chr12	70000000	71000000	2		chr15	44000000	45000000	20
chr17	16000000	17000000	2		chr2	234000000	235000000	14
chr15	66000000	67000000	3		chr3	66000000	67000000	8
chr8	38000000	39000000	2		chr6	166000000	167000000	30
chr21	23000000	24000000	2		chr10	46000000	47000000	12
chr21	18000000	19000000	1		chr1	9000000	10000000	2
chr10	129000000	130000000	1		chr15	89000000	90000000	4
chr14	91000000	92000000	1		chr5	43000000	44000000	2
chr1	105000000	106000000	1		chr11	106000000	107000000	7
chr18	80000000	81000000	4		chr6	55000000	56000000	4
chr16	56000000	57000000	3		chr18	68000000	69000000	8
chr3	187000000	188000000	1		chr2	192000000	193000000	2
chrX	49000000	50000000	1		chr22	45000000	46000000	4
chr7	157000000	158000000	4		chr5	3000000	4000000	17
chr17	79000000	80000000	2		chr4	14000000	15000000	12
chr4	54000000	55000000	1		chrX	87000000	88000000	2
chr11	27000000	28000000	1		chrX	146000000	147000000	5
chr1	27000000	28000000	1		chr11	36000000	37000000	4
chr2	165000000	166000000	1		chr19	53000000	54000000	12
chr12	59000000	60000000	1		chr10	133000000	134000000	69
chr16	74000000	75000000	1		chr16	2000000	3000000	6
chr10	83000000	84000000	2		chr9	118000000	119000000	1
chr12	25000000	26000000	1		chr1	224000000	225000000	2
chr5	147000000	148000000	2		chr10	38000000	39000000	30
chr20	22000000	23000000	1		chr3	6000000	7000000	3
chr7	143000000	144000000	1		chr6	95000000	96000000	4
chr8	13000000	14000000	1		chr15	75000000	76000000	2
chr8	121000000	122000000	1		chr4	32000000	33000000	3
chr7	127000000	128000000	1		chr20	9000000	10000000	3
chr15	83000000	84000000	2		chr19	46000000	47000000	3
chr1	208000000	209000000	3		chr1	36000000	37000000	1
chr4	28000000	29000000	2		chr7	6000000	7000000	9
chr6	145000000	146000000	1		chr13	23000000	24000000	3
chr10	35000000	36000000	2		chr12	7000000	8000000	10
chr11	38000000	39000000	1		chr6	71000000	72000000	6
chr6	2000000	3000000	1		chr2	226000000	227000000	5
chr5	171000000	172000000	3		chr19	3000000	4000000	15
chr8	123000000	124000000	1		chr2	206000000	207000000	5
chr7	103000000	104000000	2		chr16	55000000	56000000	20
chr8	68000000	69000000	1		chr15	73000000	74000000	2
chr16	10000000	11000000	2		chr5	22000000	23000000	7
chr3	178000000	179000000	1		chr18	74000000	75000000	7
chr17	73000000	74000000	1		chr9	126000000	127000000	7
chr1	28000000	29000000	1		chr16	17000000	18000000	4
chr13	71000000	72000000	2		chr15	24000000	25000000	18
chr8	102000000	103000000	1		chr17	13000000	14000000	12
chrX	116000000	117000000	1		chr3	7000000	8000000	3
chr5	19000000	20000000	1		chr4	102000000	103000000	10
chr1	236000000	237000000	4		chrX	120000000	121000000	7
chr2	87000000	88000000	28		chr6	122000000	123000000	1
chr1	14000000	15000000	1		chrX	156000000	157000000	1
chr5	3000000	4000000	6		chr4	5000000	6000000	2
chr1	147000000	148000000	3		chr3	98000000	99000000	6
chr6	4000000	5000000	1		chr17	48000000	49000000	1
chr8	136000000	137000000	2		chr20	25000000	26000000	11
chr3	170000000	171000000	1		chr6	100000000	101000000	1
chr4	46000000	47000000	1		chr8	6000000	7000000	11
chr18	20000000	21000000	93		chr2	139000000	140000000	1
chr14	104000000	105000000	10		chr1	107000000	108000000	2
chr7	60000000	61000000	10		chr3	35000000	36000000	4
chr6	50000000	51000000	2		chr10	64000000	65000000	1
chr3	106000000	107000000	1		chr16	52000000	53000000	4
chr2	92000000	93000000	3		chr13	38000000	39000000	9
chr1	12000000	13000000	2		chr3	185000000	186000000	4
chr1	245000000	246000000	12		chr2	145000000	146000000	1
chr9	14000000	15000000	1		chr17	44000000	45000000	2
chr6	8000000	9000000	1		chr6	131000000	132000000	2
chr11	5000000	6000000	1		chr20	34000000	35000000	1
chr8	15000000	16000000	1		chr9	62000000	63000000	1
chr3	145000000	146000000	2		chr5	176000000	177000000	14
chr20	2000000	3000000	2		chr6	23000000	24000000	2
chr17	80000000	81000000	7		chr2	120000000	121000000	2
chr7	102000000	103000000	6		chr3	95000000	96000000	17
chr13	104000000	105000000	4		chr8	58000000	59000000	2
chr7	139000000	140000000	1		chr5	142000000	143000000	3
chr3	82000000	83000000	4		chr2	56000000	57000000	1
chr19	22000000	23000000	3		chr2	138000000	139000000	13
chr7	46000000	47000000	2		chr2	209000000	210000000	2
chr2	6000000	7000000	2		chr12	10000000	11000000	8
chr12	26000000	27000000	1		chr1	27000000	28000000	2
chr12	82000000	83000000	1		chr8	108000000	109000000	2
chr5	100000000	101000000	3		chr9	138000000	139000000	10
chr12	71000000	72000000	1		chr17	38000000	39000000	45
chr17	75000000	76000000	2		chr14	46000000	47000000	1
chr2	239000000	240000000	12		chr19	19000000	20000000	1
chr16	87000000	88000000	7		chr4	174000000	175000000	1
chr13	57000000	58000000	3		chr20	33000000	34000000	1
chr1	228000000	229000000	2		chr14	25000000	26000000	5
chr2	229000000	230000000	1		chr7	141000000	142000000	5
chr17	10000000	11000000	1		chr18	69000000	70000000	1
chr5	118000000	119000000	2		chr17	72000000	73000000	10
chr11	129000000	130000000	3		chr12	33000000	34000000	8
chr20	1000000	2000000	4		chr13	74000000	75000000	5
chr9	41000000	42000000	38		chrX	72000000	73000000	1
chr5	80000000	81000000	3		chr16	32000000	33000000	7
chr13	76000000	77000000	1		chr10	76000000	77000000	1
chr1	77000000	78000000	1		chr10	48000000	49000000	2
chr4	133000000	134000000	1		chr9	123000000	124000000	2
chr10	119000000	120000000	1		chr6	108000000	109000000	1
chr6	7000000	8000000	2		chrX	7000000	8000000	3
chr4	179000000	180000000	2		chr10	56000000	57000000	1
chr19	51000000	52000000	2		chr1	90000000	91000000	2
chr12	58000000	59000000	1		chr22	29000000	30000000	7
chr2	113000000	114000000	7		chr3	76000000	77000000	9
chr16	77000000	78000000	1		chr3	128000000	129000000	1
chr15	40000000	41000000	2		chr9	39000000	40000000	11
chr20	57000000	58000000	1		chrX	155000000	156000000	5
chr14	97000000	98000000	3		chr6	56000000	57000000	18
chr8	5000000	6000000	2		chr13	87000000	88000000	2
chr8	33000000	34000000	1		chr3	118000000	119000000	2
chr3	181000000	182000000	1		chr13	63000000	64000000	2
chr2	12000000	13000000	1		chr9	14000000	15000000	1
chr15	25000000	26000000	4		chr4	188000000	189000000	93
chr1	234000000	235000000	1		chrX	79000000	80000000	6
chr20	59000000	60000000	3		chr14	60000000	61000000	1
chr19	17000000	18000000	2		chr5	129000000	130000000	1
chr19	6000000	7000000	2		chr2	111000000	112000000	8
chr2	210000000	211000000	3		chr11	79000000	80000000	11
chr16	76000000	77000000	1		chr14	59000000	60000000	3
chr2	147000000	148000000	3		chr10	132000000	133000000	64
chr15	34000000	35000000	3		chr2	230000000	231000000	2
chr8	12000000	13000000	10		chr3	145000000	146000000	12
chr4	182000000	183000000	2		chr6	162000000	163000000	6
chr6	149000000	150000000	1		chr12	66000000	67000000	4
chr4	107000000	108000000	1		chr7	123000000	124000000	3
chr5	69000000	70000000	2		chr7	87000000	88000000	2
chr7	99000000	100000000	1		chr3	194000000	195000000	3
chr17	83000000	84000000	12		chr20	53000000	54000000	4
chr4	64000000	65000000	1		chr6	57000000	58000000	44
chr1	37000000	38000000	1		chr11	89000000	90000000	64
chr9	135000000	136000000	2		chr8	63000000	64000000	1
chr10	69000000	70000000	1		chr17	6000000	7000000	16
chr12	79000000	80000000	2		chr21	21000000	22000000	3
chr7	148000000	149000000	2		chr22	50000000	51000000	31
chr20	4000000	5000000	3		chr2	83000000	84000000	4
chr5	163000000	164000000	1		chr1	158000000	159000000	1
chr7	77000000	78000000	5		chr4	117000000	118000000	1
chr5	138000000	139000000	2		chr22	22000000	23000000	17
chrX	8000000	9000000	4		chr1	79000000	80000000	4
chr18	21000000	22000000	1		chrX	70000000	71000000	3
chr20	52000000	53000000	1		chr11	102000000	103000000	3
chr9	30000000	31000000	2		chr1	0	1000000	4
chr2	10000000	11000000	4		chr12	47000000	48000000	1
chr11	43000000	44000000	1		chr2	222000000	223000000	2
chr4	11000000	12000000	1		chr2	119000000	120000000	5
chr19	9000000	10000000	2		chr3	93000000	94000000	14
chr19	34000000	35000000	3		chr2	24000000	25000000	4
chr1	211000000	212000000	1		chr2	53000000	54000000	1
chr3	14000000	15000000	2		chr3	182000000	183000000	2
chr17	29000000	30000000	2		chr17	8000000	9000000	2
chr11	4000000	5000000	9		chr10	9000000	10000000	2
chr12	85000000	86000000	3		chr6	54000000	55000000	6
chr20	21000000	22000000	1		chr12	131000000	132000000	68
chr2	47000000	48000000	1		chr22	43000000	44000000	37
chr5	79000000	80000000	2		chrX	27000000	28000000	12
chr1	165000000	166000000	1		chr2	163000000	164000000	1
chr3	77000000	78000000	6		chr3	175000000	176000000	1
chr14	105000000	106000000	28		chr8	142000000	143000000	6
chr22	41000000	42000000	2		chr21	37000000	38000000	2
chr1	122000000	123000000	3		chrX	134000000	135000000	1
chr7	58000000	59000000	4		chr3	139000000	140000000	1
chr14	35000000	36000000	4		chr20	23000000	24000000	16
chr7	135000000	136000000	2		chr8	23000000	24000000	1
chr3	16000000	17000000	1		chr1	194000000	195000000	7
chr8	30000000	31000000	3		chr3	184000000	185000000	30
chr12	83000000	84000000	2		chr21	42000000	43000000	9
chr4	134000000	135000000	3		chr4	16000000	17000000	1
chr7	13000000	14000000	1		chr10	7000000	8000000	12
chr2	232000000	233000000	4		chr4	176000000	177000000	24
chr8	127000000	128000000	2		chr18	50000000	51000000	6
chr4	96000000	97000000	1		chrX	144000000	145000000	5
chr3	141000000	142000000	1		chr13	45000000	46000000	2
chr12	116000000	117000000	1		chr19	57000000	58000000	5
chr1	53000000	54000000	1		chr11	82000000	83000000	1
chr20	63000000	64000000	21		chr1	119000000	120000000	5
chr7	142000000	143000000	2		chr15	32000000	33000000	22
chr9	130000000	131000000	2		chr6	5000000	6000000	3
chr2	7000000	8000000	1		chr11	119000000	120000000	3
chr13	66000000	67000000	1		chr16	85000000	86000000	41
chr4	43000000	44000000	2		chr3	188000000	189000000	3
chr15	99000000	100000000	5		chr5	31000000	32000000	1
chr20	20000000	21000000	4		chr9	3000000	4000000	7
chr18	58000000	59000000	3		chr3	84000000	85000000	8
chr22	47000000	48000000	4		chr12	100000000	101000000	2
chr4	178000000	179000000	1		chr21	30000000	31000000	1
chrX	56000000	57000000	2		chr10	60000000	61000000	4
chr17	22000000	23000000	6		chr9	88000000	89000000	8
chr16	70000000	71000000	1		chr2	112000000	113000000	21
chr5	32000000	33000000	5		chr1	13000000	14000000	32
chr17	68000000	69000000	1		chr2	86000000	87000000	8
chr2	71000000	72000000	1		chr9	66000000	67000000	4
chr6	167000000	168000000	10		chrX	11000000	12000000	1
chr8	133000000	134000000	2		chr19	43000000	44000000	9
chr3	91000000	92000000	14		chr5	20000000	21000000	4
chr2	124000000	125000000	1		chr6	99000000	100000000	2
chr7	62000000	63000000	19		chr2	173000000	174000000	2
chr16	48000000	49000000	1		chr3	0	1000000	20
chr17	43000000	44000000	6		chr8	19000000	20000000	4
chr3	55000000	56000000	1		chr16	8000000	9000000	12
chr14	70000000	71000000	3		chr2	16000000	17000000	2
chr7	28000000	29000000	2		chr4	89000000	90000000	2
chr2	52000000	53000000	1		chr6	123000000	124000000	2
chr2	201000000	202000000	2		chr8	140000000	141000000	8
chr4	83000000	84000000	5		chr6	51000000	52000000	4
chr5	18000000	19000000	2		chr3	151000000	152000000	13
chr1	7000000	8000000	6		chr13	77000000	78000000	1
chr10	131000000	132000000	10		chr17	16000000	17000000	8
chr14	89000000	90000000	1		chr15	66000000	67000000	12
chr7	113000000	114000000	1		chr8	117000000	118000000	1
chr12	34000000	35000000	24		chr20	60000000	61000000	4
chr15	23000000	24000000	7		chr21	18000000	19000000	1
chr2	73000000	74000000	2		chr11	107000000	108000000	2
chr6	84000000	85000000	1		chr14	91000000	92000000	16
chr2	66000000	67000000	1		chr7	22000000	23000000	1
chr1	240000000	241000000	4		chr1	105000000	106000000	3
chr14	42000000	43000000	3		chr18	80000000	81000000	9
chr9	85000000	86000000	1		chr5	153000000	154000000	5
chr5	99000000	100000000	4		chr1	20000000	21000000	4
chr6	103000000	104000000	2		chr3	187000000	188000000	5
chr12	17000000	18000000	1		chrX	49000000	50000000	7
chr20	5000000	6000000	2		chr7	157000000	158000000	70
chr22	39000000	40000000	3		chr16	16000000	17000000	49
chr15	78000000	79000000	2		chr17	79000000	80000000	8
chr7	132000000	133000000	1		chr3	101000000	102000000	3
chr7	144000000	145000000	3		chr1	188000000	189000000	3
chr6	146000000	147000000	1		chrX	106000000	107000000	3
chr10	81000000	82000000	1		chr8	3000000	4000000	6
chr17	35000000	36000000	1		chr4	95000000	96000000	2
chr1	17000000	18000000	1		chr16	84000000	85000000	1
chr4	68000000	69000000	1		chr9	106000000	107000000	1
chr4	157000000	158000000	2		chr6	33000000	34000000	28
chr18	6000000	7000000	2		chr16	74000000	75000000	10
chr5	11000000	12000000	1		chr14	87000000	88000000	1
chr13	33000000	34000000	1		chr12	25000000	26000000	4
chr17	2000000	3000000	4		chr6	74000000	75000000	1
chr12	120000000	121000000	1		chr8	124000000	125000000	3
chr1	210000000	211000000	1		chr5	147000000	148000000	1
chr2	177000000	178000000	2		chr1	43000000	44000000	13
chr10	62000000	63000000	3		chr9	100000000	101000000	2
chr5	162000000	163000000	5		chr7	143000000	144000000	10
chr4	168000000	169000000	1		chr8	13000000	14000000	4
chr13	107000000	108000000	1		chr8	121000000	122000000	4
chr2	130000000	131000000	3		chr15	83000000	84000000	1
chr4	117000000	118000000	3		chr19	16000000	17000000	7
chr8	57000000	58000000	5		chr6	145000000	146000000	1
chr7	89000000	90000000	1		chr6	77000000	78000000	5
chr4	57000000	58000000	1		chr18	65000000	66000000	1
chr6	168000000	169000000	25		chr4	99000000	100000000	1
chr2	228000000	229000000	1		chr7	103000000	104000000	14
chr4	37000000	38000000	1		chr8	68000000	69000000	5
chr10	102000000	103000000	1		chr11	45000000	46000000	2
chr11	126000000	127000000	4		chr16	10000000	11000000	11
chrX	121000000	122000000	1		chr3	178000000	179000000	16
chr13	35000000	36000000	1		chr17	73000000	74000000	6
chr6	154000000	155000000	1		chr1	192000000	193000000	1
chrX	62000000	63000000	2		chr12	76000000	77000000	11
chr10	91000000	92000000	1		chr8	102000000	103000000	1
chr7	48000000	49000000	1		chrX	116000000	117000000	3
chrX	148000000	149000000	1		chr5	19000000	20000000	1
chr11	99000000	100000000	3		chr1	236000000	237000000	9
chr1	152000000	153000000	2		chr2	87000000	88000000	14
chr10	39000000	40000000	29		chr1	14000000	15000000	7
chr2	132000000	133000000	12		chr10	130000000	131000000	9
chr20	30000000	31000000	64		chr1	147000000	148000000	6
chr15	79000000	80000000	1		chr6	4000000	5000000	2
chr13	39000000	40000000	3		chr8	136000000	137000000	4
chr13	113000000	114000000	23		chr4	46000000	47000000	1
chr15	60000000	61000000	2		chr13	86000000	87000000	4
chr12	111000000	112000000	1		chr4	159000000	160000000	1
chr1	121000000	122000000	25		chr4	129000000	130000000	3
chr14	18000000	19000000	18		chr14	104000000	105000000	27
chr4	34000000	35000000	1		chr1	58000000	59000000	3
chr9	128000000	129000000	1		chr22	23000000	24000000	30
chr2	109000000	110000000	4		chr16	57000000	58000000	2
chr9	63000000	64000000	22		chr6	50000000	51000000	2
chr3	176000000	177000000	1		chr3	106000000	107000000	2
chr3	71000000	72000000	3		chr1	12000000	13000000	6
chr20	47000000	48000000	4		chr1	245000000	246000000	42
chr10	122000000	123000000	2		chr10	116000000	117000000	1
chr2	88000000	89000000	5		chr6	8000000	9000000	2
chr12	117000000	118000000	2		chr11	5000000	6000000	1
chr4	86000000	87000000	1		chr8	15000000	16000000	1
chr6	10000000	11000000	1		chr10	44000000	45000000	4
chr9	0	1000000	4		chr8	66000000	67000000	1
chr2	39000000	40000000	4		chrX	86000000	87000000	2
chr7	110000000	111000000	2		chr3	111000000	112000000	4
chr1	120000000	121000000	2		chr20	2000000	3000000	1
chr9	42000000	43000000	9		chr17	80000000	81000000	31
chr10	108000000	109000000	1		chr7	102000000	103000000	13
chr1	144000000	145000000	26		chr13	104000000	105000000	4
chr13	42000000	43000000	1		chr11	62000000	63000000	2
chr15	95000000	96000000	2		chr3	82000000	83000000	8
chr8	34000000	35000000	1		chr19	22000000	23000000	15
chr3	68000000	69000000	1		chr18	45000000	46000000	1
chr15	22000000	23000000	2		chr2	6000000	7000000	1
chr1	109000000	110000000	1		chr12	26000000	27000000	5
chr5	36000000	37000000	1		chr12	82000000	83000000	3
chr6	71000000	72000000	3		chr5	100000000	101000000	8
chr6	137000000	138000000	2		chr12	71000000	72000000	2
chr1	200000000	201000000	2		chr17	75000000	76000000	1
chr3	177000000	178000000	1		chr8	62000000	63000000	1
chr3	12000000	13000000	1		chr2	239000000	240000000	17
chr5	51000000	52000000	3		chr16	87000000	88000000	20
chr21	14000000	15000000	2		chr5	98000000	99000000	7
chr9	137000000	138000000	12		chr13	57000000	58000000	6
chr2	218000000	219000000	1		chr9	110000000	111000000	10
chr6	35000000	36000000	2		chr1	228000000	229000000	5
chr16	12000000	13000000	1		chr17	10000000	11000000	7
chr4	173000000	174000000	2		chr5	118000000	119000000	12
chr12	132000000	133000000	33		chr13	80000000	81000000	5
chr11	17000000	18000000	2		chr2	164000000	165000000	3
chr1	246000000	247000000	17		chr11	129000000	130000000	1
chr4	63000000	64000000	1		chr20	1000000	2000000	12
chr2	242000000	243000000	9		chr2	175000000	176000000	1
chr17	54000000	55000000	1		chr9	41000000	42000000	6
chr16	3000000	4000000	3		chr5	80000000	81000000	1
chr1	112000000	113000000	4		chr5	9000000	10000000	1
chr1	184000000	185000000	1		chr6	73000000	74000000	2
chr1	80000000	81000000	1		chr1	77000000	78000000	3
chr2	169000000	170000000	2		chr4	133000000	134000000	3
chr7	69000000	70000000	1		chr12	29000000	30000000	3
chr12	114000000	115000000	2		chr7	74000000	75000000	7
chr18	75000000	76000000	9		chr6	7000000	8000000	1
chr12	105000000	106000000	3		chr8	97000000	98000000	1
chr3	38000000	39000000	1		chr19	51000000	52000000	5
chr1	85000000	86000000	1		chr12	58000000	59000000	20
chr12	96000000	97000000	1		chr2	113000000	114000000	31
chr17	23000000	24000000	18		chr16	77000000	78000000	3
chr12	11000000	12000000	1		chr20	57000000	58000000	3
chr11	127000000	128000000	2		chr14	97000000	98000000	8
chr4	53000000	54000000	1		chr8	5000000	6000000	1
chr12	86000000	87000000	2		chr8	33000000	34000000	2
chr21	33000000	34000000	4		chr3	181000000	182000000	3
chr12	5000000	6000000	2		chr2	12000000	13000000	1
chr2	77000000	78000000	1		chr18	22000000	23000000	1
chr3	160000000	161000000	1		chrX	145000000	146000000	2
chr4	145000000	146000000	3		chr1	11000000	12000000	4
chr3	70000000	71000000	1		chr12	30000000	31000000	6
chr5	21000000	22000000	2		chr15	25000000	26000000	7
chr7	150000000	151000000	9		chr12	54000000	55000000	2
chr3	128000000	129000000	1		chr5	141000000	142000000	1
chr17	13000000	14000000	3		chr1	234000000	235000000	6
chr1	55000000	56000000	2		chr3	112000000	113000000	6
chr4	137000000	138000000	1		chr18	52000000	53000000	5
chr17	77000000	78000000	7		chr1	193000000	194000000	2
chr22	46000000	47000000	5		chr19	17000000	18000000	2
chr5	169000000	170000000	1		chr18	47000000	48000000	8
chr18	44000000	45000000	1		chr19	6000000	7000000	9
chr2	25000000	26000000	1		chr2	210000000	211000000	1
chr5	114000000	115000000	1		chr15	34000000	35000000	7
chr8	76000000	77000000	5		chr4	35000000	36000000	4
chr1	205000000	206000000	1		chr8	12000000	13000000	15
chrX	120000000	121000000	1		chr4	182000000	183000000	16
chr13	74000000	75000000	1		chr6	149000000	150000000	10
chr10	48000000	49000000	1		chr4	107000000	108000000	5
chr22	24000000	25000000	2		chr5	69000000	70000000	42
chr7	63000000	64000000	12		chr6	12000000	13000000	7
chr13	82000000	83000000	1		chr2	51000000	52000000	1
chr1	51000000	52000000	1		chr17	83000000	84000000	89
chr18	77000000	78000000	3		chr15	87000000	88000000	1
chr2	95000000	96000000	1		chr4	64000000	65000000	2
chr11	104000000	105000000	2		chr8	53000000	54000000	2
chr4	3000000	4000000	8		chr5	21000000	22000000	26
chr10	12000000	13000000	2		chr10	69000000	70000000	3
chr1	52000000	53000000	1		chr12	79000000	80000000	4
chr4	169000000	170000000	1		chr7	148000000	149000000	37
chr15	57000000	58000000	3		chr20	21000000	22000000	1
chr2	63000000	64000000	1		chr5	163000000	164000000	1
chr21	7000000	8000000	31		chr7	77000000	78000000	5
chr3	81000000	82000000	1		chr5	138000000	139000000	1
chr1	18000000	19000000	2		chr4	163000000	164000000	4
chr6	113000000	114000000	4		chrX	8000000	9000000	18
chr8	144000000	145000000	8		chr3	11000000	12000000	11
chr1	20000000	21000000	3		chr13	54000000	55000000	2
chr2	55000000	56000000	1		chr16	61000000	62000000	3
chr7	114000000	115000000	2		chrX	117000000	118000000	2
chr2	136000000	137000000	1		chr13	34000000	35000000	2
chr10	20000000	21000000	4		chrX	143000000	144000000	6
chr22	40000000	41000000	8		chr8	39000000	40000000	11
chrX	128000000	129000000	1		chr4	126000000	127000000	2
chr2	176000000	177000000	1		chr19	9000000	10000000	3
chr3	119000000	120000000	2		chr19	34000000	35000000	20
chr8	10000000	11000000	1		chr2	25000000	26000000	1
chr10	27000000	28000000	2		chr5	28000000	29000000	1
chr3	88000000	89000000	1		chr17	29000000	30000000	3
chr18	17000000	18000000	1		chr11	4000000	5000000	13
chr13	24000000	25000000	2		chr12	85000000	86000000	2
chr11	9000000	10000000	1		chr3	56000000	57000000	2
chr15	88000000	89000000	2		chr9	103000000	104000000	2
chr7	19000000	20000000	1		chr1	165000000	166000000	7
chr1	45000000	46000000	1		chr3	77000000	78000000	15
chr19	55000000	56000000	8		chr14	105000000	106000000	110
chr14	54000000	55000000	1		chr5	12000000	13000000	7
chr1	21000000	22000000	1		chr17	53000000	54000000	1
chr3	60000000	61000000	3		chr14	35000000	36000000	13
chr2	114000000	115000000	2		chr9	15000000	16000000	1
chr13	30000000	31000000	1		chr3	16000000	17000000	11
chr14	94000000	95000000	1		chr8	30000000	31000000	1
chr7	65000000	66000000	7		chr4	134000000	135000000	4
chr21	8000000	9000000	48		chr15	42000000	43000000	1
chr2	231000000	232000000	37		chr12	106000000	107000000	1
chr11	37000000	38000000	3		chr7	13000000	14000000	2
chr19	41000000	42000000	1		chr2	232000000	233000000	8
chr5	57000000	58000000	2		chr8	127000000	128000000	3
chr9	131000000	132000000	1		chr3	141000000	142000000	1
chr3	52000000	53000000	2		chr11	58000000	59000000	1
chr9	93000000	94000000	2		chr1	53000000	54000000	1
chr1	38000000	39000000	1		chr7	54000000	55000000	3
chr2	36000000	37000000	1		chr7	142000000	143000000	59
chr6	157000000	158000000	1		chr5	2000000	3000000	22
chrX	141000000	142000000	6		chr13	46000000	47000000	4
chr4	13000000	14000000	4		chr2	7000000	8000000	15
chr7	18000000	19000000	2		chr13	66000000	67000000	1
chr19	38000000	39000000	2		chr4	43000000	44000000	1
chr15	82000000	83000000	2		chr6	78000000	79000000	1
chr6	59000000	60000000	20		chr15	99000000	100000000	7
chrX	143000000	144000000	2		chr17	50000000	51000000	2
chr1	114000000	115000000	1		chr20	20000000	21000000	13
chr3	9000000	10000000	1		chr18	58000000	59000000	2
chr3	26000000	27000000	2		chr22	47000000	48000000	5
chr4	0	1000000	15		chr4	187000000	188000000	4
chr10	99000000	100000000	2		chr4	178000000	179000000	1
chr2	186000000	187000000	1		chr12	22000000	23000000	7
chr3	92000000	93000000	8		chrX	56000000	57000000	10
chr12	112000000	113000000	1		chr3	48000000	49000000	1
chr4	4000000	5000000	3		chr16	70000000	71000000	12
chr8	1000000	2000000	29		chr12	28000000	29000000	6
chr2	23000000	24000000	3		chr5	32000000	33000000	10
chr3	161000000	162000000	2		chr1	102000000	103000000	1
chr14	92000000	93000000	2		chr14	102000000	103000000	1
chr12	101000000	102000000	2		chr18	71000000	72000000	1
chr2	5000000	6000000	1		chr17	68000000	69000000	14
chr7	93000000	94000000	1		chr2	71000000	72000000	5
chr14	73000000	74000000	2		chr6	167000000	168000000	44
chr10	49000000	50000000	2		chrX	83000000	84000000	2
chr5	145000000	146000000	2		chr8	133000000	134000000	14
chr19	24000000	25000000	15		chr2	124000000	125000000	3
chr4	167000000	168000000	3		chr16	48000000	49000000	12
chr15	20000000	21000000	27		chr17	43000000	44000000	14
chr7	156000000	157000000	7		chr5	173000000	174000000	1
chr13	89000000	90000000	2		chr14	70000000	71000000	3
chr4	2000000	3000000	2		chr6	81000000	82000000	4
chr1	32000000	33000000	1		chr2	52000000	53000000	2
chr6	22000000	23000000	1		chr4	83000000	84000000	1
chr14	49000000	50000000	1		chr5	18000000	19000000	2
chr16	21000000	22000000	8		chr1	7000000	8000000	2
chr4	186000000	187000000	27		chr3	152000000	153000000	7
chr3	144000000	145000000	1		chr6	1000000	2000000	15
chr3	65000000	66000000	1		chr14	89000000	90000000	21
chr18	73000000	74000000	1		chr12	34000000	35000000	6
chrX	142000000	143000000	1		chr15	23000000	24000000	60
chr3	3000000	4000000	2		chr2	73000000	74000000	7
chr11	34000000	35000000	1		chr21	15000000	16000000	2
chr13	70000000	71000000	1		chr9	33000000	34000000	17
chr22	26000000	27000000	1		chr16	47000000	48000000	1
chr11	54000000	55000000	22		chr1	240000000	241000000	3
chr21	22000000	23000000	1		chr14	42000000	43000000	3
chr4	175000000	176000000	1		chr3	80000000	81000000	3
chr1	231000000	232000000	1		chr9	85000000	86000000	2
chr2	97000000	98000000	5		chr5	101000000	102000000	9
chr5	136000000	137000000	1		chr5	99000000	100000000	5
chr1	16000000	17000000	7		chr4	36000000	37000000	1
chr9	133000000	134000000	3		chr8	105000000	106000000	3
chr11	87000000	88000000	1		chr20	13000000	14000000	2
chr18	9000000	10000000	1		chr22	39000000	40000000	6
chr16	31000000	32000000	1		chrX	43000000	44000000	1
chrX	0	1000000	108		chr7	132000000	133000000	7
chr7	39000000	40000000	2		chr13	65000000	66000000	1
chr5	133000000	134000000	2		chr7	144000000	145000000	4
chr14	78000000	79000000	1		chr4	168000000	169000000	3
chr7	146000000	147000000	1		chr1	17000000	18000000	2
chr3	169000000	170000000	2		chr4	68000000	69000000	22
chr12	103000000	104000000	1		chr2	224000000	225000000	5
chr7	43000000	44000000	1		chr4	157000000	158000000	5
chr19	1000000	2000000	7		chr20	59000000	60000000	6
chr4	115000000	116000000	1		chr18	6000000	7000000	2
chr8	74000000	75000000	4		chr5	11000000	12000000	4
chr2	117000000	118000000	5		chr15	93000000	94000000	4
chr5	179000000	180000000	8		chr13	33000000	34000000	1
chr22	25000000	26000000	1		chr5	35000000	36000000	5
chr2	94000000	95000000	8		chr17	2000000	3000000	13
chr19	39000000	40000000	1		chr3	54000000	55000000	1
chr14	38000000	39000000	1		chr1	210000000	211000000	4
chr6	90000000	91000000	4		chr2	177000000	178000000	2
chr5	131000000	132000000	3		chr21	38000000	39000000	1
chr1	34000000	35000000	1		chr10	62000000	63000000	6
chr3	138000000	139000000	1		chr5	162000000	163000000	12
chr5	12000000	13000000	1		chr1	172000000	173000000	4
chr2	241000000	242000000	12		chr2	193000000	194000000	1
chr6	117000000	118000000	1		chr8	57000000	58000000	8
chr12	32000000	33000000	1		chr17	55000000	56000000	2
chr4	1000000	2000000	8		chr7	89000000	90000000	7
chr14	66000000	67000000	1		chr4	57000000	58000000	1
chr2	235000000	236000000	3		chr4	131000000	132000000	18
chr21	39000000	40000000	1		chr2	228000000	229000000	6
chr4	108000000	109000000	3		chr4	37000000	38000000	3
chr2	37000000	38000000	1		chr10	102000000	103000000	7
chr4	18000000	19000000	2		chr2	223000000	224000000	1
chr2	26000000	27000000	2		chr12	20000000	21000000	3
chr3	195000000	196000000	59		chr3	75000000	76000000	19
chr7	40000000	41000000	1		chr13	35000000	36000000	25
chr1	103000000	104000000	3		chr6	154000000	155000000	2
chr5	128000000	129000000	1		chrX	62000000	63000000	1
chr18	3000000	4000000	1		chr14	95000000	96000000	3
chr3	5000000	6000000	1		chr7	48000000	49000000	3
chr10	19000000	20000000	1		chr11	99000000	100000000	2
chr2	116000000	117000000	1		chr1	152000000	153000000	15
chr5	49000000	50000000	21		chr14	52000000	53000000	4
chr4	98000000	99000000	1		chr2	132000000	133000000	19
chr15	30000000	31000000	1		chrX	97000000	98000000	1
chr9	112000000	113000000	1		chr3	172000000	173000000	3
chr6	21000000	22000000	1		chr15	79000000	80000000	12
chr10	30000000	31000000	2		chr13	113000000	114000000	79
chr12	69000000	70000000	2		chr15	60000000	61000000	8
chr6	107000000	108000000	4		chr14	81000000	82000000	3
chr11	85000000	86000000	1		chr12	111000000	112000000	8
chr20	19000000	20000000	1		chr14	23000000	24000000	4
chr5	82000000	83000000	2		chr1	121000000	122000000	3
chr13	52000000	53000000	3		chr4	34000000	35000000	4
chr1	69000000	70000000	2		chr6	118000000	119000000	1
chr3	96000000	97000000	5		chr2	109000000	110000000	5
chrX	58000000	59000000	3		chr9	63000000	64000000	5
chr11	67000000	68000000	4		chr3	176000000	177000000	7
chr4	101000000	102000000	1		chr3	71000000	72000000	1
chr20	60000000	61000000	1		chr9	121000000	122000000	5
chr4	118000000	119000000	1		chr10	122000000	123000000	13
chr2	59000000	60000000	1		chr11	133000000	134000000	3
chr4	69000000	70000000	3		chr2	88000000	89000000	11
chr12	124000000	125000000	6		chr8	93000000	94000000	2
chr5	168000000	169000000	4		chr8	82000000	83000000	4
chr12	48000000	49000000	1		chr6	10000000	11000000	1
chr14	99000000	100000000	3		chr3	49000000	50000000	3
chr14	103000000	104000000	2		chr9	0	1000000	25
chr8	40000000	41000000	1		chr6	139000000	140000000	2
chr22	20000000	21000000	6		chr11	25000000	26000000	15
chr2	14000000	15000000	1		chr1	120000000	121000000	9
chr19	48000000	49000000	3		chr18	29000000	30000000	8
chr6	115000000	116000000	1		chr9	42000000	43000000	3
chr2	91000000	92000000	24		chr1	144000000	145000000	6
chrX	5000000	6000000	1		chr13	42000000	43000000	1
chr21	44000000	45000000	6		chr9	92000000	93000000	1
chr19	50000000	51000000	4		chr15	95000000	96000000	2
chr12	77000000	78000000	2		chrX	57000000	58000000	4
chr5	55000000	56000000	2		chrX	46000000	47000000	3
chr22	18000000	19000000	11		chr16	60000000	61000000	3
chr20	28000000	29000000	32		chr7	128000000	129000000	13
chr10	118000000	119000000	3		chr15	22000000	23000000	18
chr18	14000000	15000000	7		chr1	109000000	110000000	9
chr21	41000000	42000000	2		chr13	36000000	37000000	1
chrX	47000000	48000000	2		chr10	78000000	79000000	2
chr13	61000000	62000000	1		chr7	76000000	77000000	18
chr10	11000000	12000000	2		chr3	136000000	137000000	1
chr1	33000000	34000000	1		chr7	99000000	100000000	2
chr3	124000000	125000000	2		chr10	50000000	51000000	7
chr2	1000000	2000000	36		chr5	51000000	52000000	1
chr12	63000000	64000000	1		chr21	14000000	15000000	6
chr11	55000000	56000000	3		chr20	55000000	56000000	4
chr6	112000000	113000000	2		chr2	54000000	55000000	2
chrX	4000000	5000000	2		chr6	151000000	152000000	2
chr21	43000000	44000000	3		chr4	114000000	115000000	3
chr6	160000000	161000000	1		chr4	173000000	174000000	10
chr11	80000000	81000000	1		chr12	132000000	133000000	81
chr10	33000000	34000000	1		chr4	31000000	32000000	9
chr1	39000000	40000000	2		chr7	122000000	123000000	3
chrX	150000000	151000000	1		chr1	246000000	247000000	29
chr8	8000000	9000000	3		chr4	63000000	64000000	9
chrX	2000000	3000000	5		chr2	242000000	243000000	64
chr3	2000000	3000000	1		chr17	54000000	55000000	2
chr6	38000000	39000000	1		chr16	3000000	4000000	6
chr10	40000000	41000000	3		chr17	45000000	46000000	16
chr8	99000000	100000000	1		chr2	169000000	170000000	13
chr11	30000000	31000000	2		chrX	74000000	75000000	1
chr16	28000000	29000000	3		chr12	114000000	115000000	11
chr2	110000000	111000000	5		chr1	25000000	26000000	13
chr5	30000000	31000000	1		chr20	41000000	42000000	1
chr13	48000000	49000000	3		chr3	38000000	39000000	3
chr12	18000000	19000000	1		chr1	85000000	86000000	3
chr6	44000000	45000000	3		chr9	37000000	38000000	1
chr13	60000000	61000000	1		chr12	96000000	97000000	2
chr8	111000000	112000000	1		chrX	37000000	38000000	8
chr16	51000000	52000000	2		chr7	7000000	8000000	4
chr9	35000000	36000000	2		chr12	11000000	12000000	77
chr4	70000000	71000000	1		chr3	20000000	21000000	13
chr2	128000000	129000000	1		chr11	127000000	128000000	3
chr6	61000000	62000000	19		chr15	92000000	93000000	2
chr7	154000000	155000000	10		chr12	86000000	87000000	3
chr1	91000000	92000000	1		chr21	33000000	34000000	17
chr8	114000000	115000000	1		chrX	101000000	102000000	7
chr15	18000000	19000000	17		chr1	87000000	88000000	6
chr14	33000000	34000000	2		chr12	5000000	6000000	1
chr11	22000000	23000000	1		chr2	77000000	78000000	4
chr13	19000000	20000000	2		chr10	21000000	22000000	1
chr4	138000000	139000000	1		chr4	145000000	146000000	5
chr5	17000000	18000000	2		chr6	29000000	30000000	88
chr2	27000000	28000000	3		chr4	74000000	75000000	12
chr6	73000000	74000000	1		chr18	61000000	62000000	7
chr7	0	1000000	27		chr7	150000000	151000000	31
chrX	126000000	127000000	3		chr16	33000000	34000000	20
chr10	0	1000000	21		chr10	88000000	89000000	4
chr4	7000000	8000000	9		chr4	137000000	138000000	7
chr8	78000000	79000000	1		chr17	77000000	78000000	17
chr12	65000000	66000000	1		chr22	46000000	47000000	20
chr22	21000000	22000000	7		chr21	26000000	27000000	22
chr12	0	1000000	18		chr18	44000000	45000000	3
chr2	155000000	156000000	1		chr6	82000000	83000000	2
chr2	90000000	91000000	31		chr14	75000000	76000000	1
chr17	24000000	25000000	3		chr5	114000000	115000000	1
chr19	10000000	11000000	1		chr8	76000000	77000000	1
chr9	64000000	65000000	6		chr9	28000000	29000000	4
chr6	25000000	26000000	1		chr16	11000000	12000000	2
chr3	155000000	156000000	1		chr18	30000000	31000000	8
chr7	55000000	56000000	1		chr17	0	1000000	314
chr7	3000000	4000000	10		chr12	73000000	74000000	2
chr12	37000000	38000000	35		chr3	149000000	150000000	4
chr5	135000000	136000000	1		chr22	24000000	25000000	12
chr6	159000000	160000000	2		chr7	63000000	64000000	40
chr8	85000000	86000000	6		chr13	82000000	83000000	2
chr16	30000000	31000000	12		chr19	18000000	19000000	2
chr9	102000000	103000000	3		chr18	77000000	78000000	11
chr19	56000000	57000000	4		chr2	95000000	96000000	9
chr11	81000000	82000000	1		chr11	104000000	105000000	8
chr19	35000000	36000000	1		chr4	3000000	4000000	48
chr18	78000000	79000000	21		chr10	126000000	127000000	19
chr7	116000000	117000000	1		chr11	11000000	12000000	3
chr9	65000000	66000000	10		chr10	12000000	13000000	6
chrX	41000000	42000000	1		chr1	52000000	53000000	2
chr17	5000000	6000000	3		chr15	57000000	58000000	1
chr17	40000000	41000000	1		chr2	63000000	64000000	1
chr22	42000000	43000000	4		chr6	15000000	16000000	4
chr15	43000000	44000000	1		chr8	89000000	90000000	2
chr1	169000000	170000000	1		chr5	151000000	152000000	1
chr10	120000000	121000000	3		chr3	81000000	82000000	1
chr12	43000000	44000000	1		chr6	113000000	114000000	2
chr8	54000000	55000000	2		chr8	144000000	145000000	36
chr13	22000000	23000000	2		chr2	181000000	182000000	2
chr11	90000000	91000000	2		chr18	70000000	71000000	5
chr2	111000000	112000000	6		chr4	30000000	31000000	1
chr11	114000000	115000000	1		chr7	114000000	115000000	5
chr3	48000000	49000000	3		chr2	136000000	137000000	8
chr15	69000000	70000000	2		chr7	90000000	91000000	3
chr11	3000000	4000000	4		chr11	84000000	85000000	8
chr4	120000000	121000000	2		chr22	40000000	41000000	3
chr12	14000000	15000000	2		chrX	128000000	129000000	3
chr7	67000000	68000000	1		chr9	107000000	108000000	1
chr1	146000000	147000000	3		chr20	43000000	44000000	3
chr14	68000000	69000000	3		chr8	10000000	11000000	1
chr6	158000000	159000000	1		chr10	27000000	28000000	13
chr6	123000000	124000000	2		chr3	88000000	89000000	1
chr2	100000000	101000000	1		chr2	219000000	220000000	1
chr16	64000000	65000000	1		chr13	24000000	25000000	14
chr15	53000000	54000000	1		chr11	9000000	10000000	4
chr3	101000000	102000000	2		chr15	88000000	89000000	3
chr12	127000000	128000000	1		chr7	19000000	20000000	4
chr3	118000000	119000000	1		chr1	45000000	46000000	4
chr11	14000000	15000000	1		chr16	19000000	20000000	4
chr8	46000000	47000000	1		chr19	55000000	56000000	43
chr16	36000000	37000000	21		chr14	54000000	55000000	6
chr3	196000000	197000000	2		chr18	12000000	13000000	22
chr4	67000000	68000000	2		chr1	21000000	22000000	10
chr3	85000000	86000000	3		chr3	60000000	61000000	2
chr2	0	1000000	22		chr2	114000000	115000000	3
chr12	23000000	24000000	1		chr14	94000000	95000000	7
chr13	17000000	18000000	17		chr7	65000000	66000000	18
chrX	22000000	23000000	2		chr2	231000000	232000000	95
chr16	57000000	58000000	1		chr11	37000000	38000000	10
chr13	111000000	112000000	4		chr10	18000000	19000000	1
chr1	223000000	224000000	3		chr6	125000000	126000000	2
chr1	218000000	219000000	1		chr19	41000000	42000000	12
chr16	5000000	6000000	1		chr18	63000000	64000000	3
chr5	26000000	27000000	1		chr9	131000000	132000000	3
chr19	15000000	16000000	4		chr13	81000000	82000000	1
chr4	172000000	173000000	2		chr9	93000000	94000000	1
chr6	88000000	89000000	1		chr1	38000000	39000000	1
chr16	65000000	66000000	2		chr10	105000000	106000000	1
chrX	82000000	83000000	1		chr10	71000000	72000000	4
chr2	172000000	173000000	2		chr2	36000000	37000000	15
chr8	73000000	74000000	2		chr18	10000000	11000000	3
chr8	27000000	28000000	2		chrX	115000000	116000000	8
chr11	131000000	132000000	3		chr11	16000000	17000000	2
chr20	27000000	28000000	10		chr6	157000000	158000000	56
chr5	94000000	95000000	1		chrX	141000000	142000000	20
chr13	28000000	29000000	1		chr4	13000000	14000000	2
chr6	67000000	68000000	1		chr7	47000000	48000000	2
chr8	9000000	10000000	3		chr19	38000000	39000000	3
chr7	1000000	2000000	15		chr9	114000000	115000000	1
chr11	109000000	110000000	1		chr15	82000000	83000000	40
chr13	41000000	42000000	2		chr6	18000000	19000000	1
chr21	35000000	36000000	1		chr17	14000000	15000000	4
chr5	54000000	55000000	1		chr2	10000000	11000000	6
chr14	90000000	91000000	1		chr11	43000000	44000000	1
chr9	4000000	5000000	1		chr1	114000000	115000000	1
chr12	109000000	110000000	4		chr4	0	1000000	11
chr4	58000000	59000000	1		chr10	99000000	100000000	1
chr7	124000000	125000000	1		chr10	31000000	32000000	4
chr5	174000000	175000000	4		chr12	112000000	113000000	1
chr6	129000000	130000000	1		chr6	11000000	12000000	2
chr11	44000000	45000000	3		chr4	177000000	178000000	1
chr17	27000000	28000000	1		chr9	127000000	128000000	2
chr7	64000000	65000000	3		chr3	125000000	126000000	7
chr4	100000000	101000000	1		chr11	68000000	69000000	8
chr6	132000000	133000000	1		chr6	30000000	31000000	32
chr6	45000000	46000000	1		chr4	4000000	5000000	9
chr18	23000000	24000000	1		chr8	1000000	2000000	373
chr1	29000000	30000000	2		chr16	54000000	55000000	1
chr12	40000000	41000000	3		chr1	211000000	212000000	1
chr11	50000000	51000000	4		chr2	23000000	24000000	2
chr16	88000000	89000000	13		chr10	20000000	21000000	1
chr1	117000000	118000000	1		chr14	92000000	93000000	3
chr1	202000000	203000000	4		chr15	63000000	64000000	6
chr9	68000000	69000000	5		chr12	101000000	102000000	2
chrX	32000000	33000000	1		chr2	5000000	6000000	6
chr3	86000000	87000000	2		chr20	8000000	9000000	1
chr4	158000000	159000000	2		chr7	93000000	94000000	1
chr17	26000000	27000000	53		chr14	73000000	74000000	4
chr6	15000000	16000000	1		chr10	49000000	50000000	5
chr6	81000000	82000000	1		chr5	145000000	146000000	6
chr7	100000000	101000000	9		chr4	72000000	73000000	4
chr8	45000000	46000000	8		chr22	27000000	28000000	1
chr4	39000000	40000000	3		chr4	167000000	168000000	4
chr9	134000000	135000000	11		chr3	39000000	40000000	8
chr5	110000000	111000000	1		chr2	96000000	97000000	3
chr2	171000000	172000000	1		chr7	156000000	157000000	5
chr20	31000000	32000000	2		chr17	47000000	48000000	11
chr20	0	1000000	2		chr13	89000000	90000000	6
chr10	79000000	80000000	1		chr4	2000000	3000000	8
chr22	49000000	50000000	8		chr9	130000000	131000000	2
chr8	112000000	113000000	1		chr6	49000000	50000000	7
chr4	148000000	149000000	4		chr6	22000000	23000000	5
chr2	38000000	39000000	2		chr14	49000000	50000000	3
chr7	155000000	156000000	13		chr10	131000000	132000000	46
chr5	52000000	53000000	2		chr1	100000000	101000000	1
chr13	51000000	52000000	1		chr16	21000000	22000000	16
chr5	6000000	7000000	1		chr5	52000000	53000000	1
chr12	129000000	130000000	7		chr3	120000000	121000000	1
chr13	75000000	76000000	1		chr4	186000000	187000000	116
chr22	12000000	13000000	58		chr10	45000000	46000000	5
chr4	50000000	51000000	69		chr1	83000000	84000000	20
chr16	90000000	91000000	11		chr5	6000000	7000000	8
chr17	25000000	26000000	3		chrX	142000000	143000000	1
chr10	97000000	98000000	1		chr12	13000000	14000000	4
chr5	180000000	181000000	7		chr3	3000000	4000000	2
chr18	35000000	36000000	1		chr11	34000000	35000000	6
chr22	17000000	18000000	5		chr13	70000000	71000000	5
chr17	31000000	32000000	1		chr22	19000000	20000000	2
chr8	138000000	139000000	6		chr22	26000000	27000000	1
chr6	1000000	2000000	7		chr21	22000000	23000000	3
chr14	39000000	40000000	1		chr4	175000000	176000000	2
chrX	90000000	91000000	1		chr1	231000000	232000000	1
chr7	57000000	58000000	11		chr2	97000000	98000000	17
chr18	39000000	40000000	1		chr12	3000000	4000000	4
chr20	62000000	63000000	9		chr1	16000000	17000000	6
chr3	50000000	51000000	3		chr9	133000000	134000000	16
chr6	6000000	7000000	3		chr11	87000000	88000000	1
chr7	15000000	16000000	4		chr18	9000000	10000000	1
chr22	15000000	16000000	35		chr16	31000000	32000000	4
chr8	94000000	95000000	1		chr4	121000000	122000000	3
chr4	42000000	43000000	1		chrX	0	1000000	168
chr17	1000000	2000000	12		chr7	39000000	40000000	6
chr13	18000000	19000000	16		chr5	133000000	134000000	6
chr1	108000000	109000000	1		chr14	78000000	79000000	2
chr2	46000000	47000000	1		chr7	130000000	131000000	4
chr7	10000000	11000000	1		chr3	169000000	170000000	6
chr9	24000000	25000000	1		chr12	103000000	104000000	8
chr10	23000000	24000000	1		chr7	43000000	44000000	6
chr2	75000000	76000000	2		chr19	1000000	2000000	36
chr20	64000000	65000000	12		chr10	61000000	62000000	2
chr15	19000000	20000000	16		chr16	86000000	87000000	13
chr1	10000000	11000000	3		chr2	117000000	118000000	10
chr20	26000000	27000000	16		chr5	179000000	180000000	8
chr10	37000000	38000000	1		chr22	25000000	26000000	2
chr3	37000000	38000000	1		chr2	94000000	95000000	20
chr8	11000000	12000000	1		chr19	39000000	40000000	6
chr11	10000000	11000000	2		chr14	38000000	39000000	2
chr7	107000000	108000000	2		chr1	34000000	35000000	1
chr4	140000000	141000000	1		chr22	31000000	32000000	1
chr4	77000000	78000000	1		chr14	93000000	94000000	9
chr2	233000000	234000000	4		chr6	28000000	29000000	17
chr9	44000000	45000000	1		chr2	241000000	242000000	111
chr7	12000000	13000000	1		chr17	62000000	63000000	5
chr20	48000000	49000000	31		chr12	32000000	33000000	2
chr1	196000000	197000000	1		chr4	1000000	2000000	37
chr6	0	1000000	27		chr11	26000000	27000000	1
chr2	122000000	123000000	2		chr2	235000000	236000000	2
chr7	32000000	33000000	1		chr21	39000000	40000000	2
chr13	68000000	69000000	3		chr3	144000000	145000000	1
chr1	4000000	5000000	1		chr2	37000000	38000000	3
chr14	27000000	28000000	2		chr4	18000000	19000000	4
chr9	97000000	98000000	2		chr2	26000000	27000000	2
chr16	26000000	27000000	2		chr3	195000000	196000000	253
chr4	183000000	184000000	3		chr3	72000000	73000000	3
chr1	203000000	204000000	5		chr7	40000000	41000000	10
chr10	111000000	112000000	2		chr1	103000000	104000000	5
chr2	61000000	62000000	2		chr5	128000000	129000000	1
chr3	130000000	131000000	3		chr18	3000000	4000000	1
chr5	175000000	176000000	3		chr3	5000000	6000000	4
chr1	143000000	144000000	37		chr2	129000000	130000000	14
chr13	29000000	30000000	3		chr10	19000000	20000000	3
chr4	62000000	63000000	2		chr2	116000000	117000000	15
chr4	36000000	37000000	2		chr16	69000000	70000000	11
chr19	21000000	22000000	4		chr4	98000000	99000000	5
chr2	200000000	201000000	1		chr6	69000000	70000000	3
chr21	13000000	14000000	11		chr21	20000000	21000000	2
chr3	30000000	31000000	1		chr15	30000000	31000000	19
					chr9	112000000	113000000	7
					chr12	52000000	53000000	1
					chr6	21000000	22000000	2
					chr3	193000000	194000000	3
					chr12	81000000	82000000	1
					chr12	69000000	70000000	1
					chr4	165000000	166000000	4
					chr6	107000000	108000000	1
					chr11	85000000	86000000	1
					chr20	19000000	20000000	1
					chr18	43000000	44000000	6
					chr5	82000000	83000000	9
					chr13	52000000	53000000	31
					chr1	69000000	70000000	1
					chrX	111000000	112000000	1
					chr3	96000000	97000000	14
					chr8	51000000	52000000	1
					chr11	67000000	68000000	15
					chr15	47000000	48000000	3
					chr4	118000000	119000000	12
					chr2	59000000	60000000	1
					chr4	69000000	70000000	11
					chr12	124000000	125000000	5
					chr21	27000000	28000000	6
					chr7	145000000	146000000	2
					chr12	48000000	49000000	4
					chr14	99000000	100000000	2
					chrX	21000000	22000000	1
					chr14	103000000	104000000	2
					chr2	101000000	102000000	1
					chr22	20000000	21000000	51
					chr2	14000000	15000000	1
					chr19	48000000	49000000	7
					chr6	115000000	116000000	1
					chr5	155000000	156000000	1
					chrX	5000000	6000000	6
					chr21	44000000	45000000	38
					chr10	1000000	2000000	50
					chr2	208000000	209000000	1
					chr1	18000000	19000000	7
					chr5	55000000	56000000	2
					chr2	57000000	58000000	7
					chr12	70000000	71000000	1
					chrX	66000000	67000000	4
					chr10	118000000	119000000	1
					chr18	14000000	15000000	7
					chr21	41000000	42000000	5
					chr6	148000000	149000000	6
					chrX	47000000	48000000	5
					chr18	51000000	52000000	4
					chr10	11000000	12000000	7
					chr1	33000000	34000000	1
					chr7	45000000	46000000	10
					chr3	124000000	125000000	7
					chr4	180000000	181000000	3
					chrX	26000000	27000000	1
					chr5	92000000	93000000	4
					chr12	63000000	64000000	7
					chrX	15000000	16000000	7
					chr11	55000000	56000000	3
					chr15	71000000	72000000	3
					chr14	82000000	83000000	3
					chr1	116000000	117000000	3
					chr14	63000000	64000000	1
					chr21	43000000	44000000	19
					chr6	160000000	161000000	13
					chr11	80000000	81000000	4
					chr3	190000000	191000000	1
					chr1	171000000	172000000	1
					chrX	150000000	151000000	5
					chr6	17000000	18000000	2
					chr8	8000000	9000000	2
					chrX	2000000	3000000	14
					chr10	73000000	74000000	13
					chr11	59000000	60000000	1
					chr16	81000000	82000000	8
					chr4	61000000	62000000	1
					chr16	28000000	29000000	11
					chrX	78000000	79000000	5
					chr2	110000000	111000000	3
					chr16	67000000	68000000	3
					chr5	30000000	31000000	1
					chr21	19000000	20000000	4
					chr12	18000000	19000000	3
					chr6	44000000	45000000	3
					chr10	97000000	98000000	9
					chr13	60000000	61000000	3
					chr16	51000000	52000000	3
					chr9	35000000	36000000	4
					chr5	136000000	137000000	1
					chr4	70000000	71000000	2
					chr2	128000000	129000000	1
					chr6	61000000	62000000	16
					chr11	116000000	117000000	1
					chr9	113000000	114000000	8
					chr7	154000000	155000000	26
					chr20	63000000	64000000	55
					chr1	91000000	92000000	6
					chr8	26000000	27000000	6
					chr7	134000000	135000000	1
					chr15	90000000	91000000	1
					chr1	235000000	236000000	1
					chr1	189000000	190000000	2
					chr6	161000000	162000000	6
					chr18	33000000	34000000	1
					chr5	17000000	18000000	4
					chr4	143000000	144000000	17
					chr12	126000000	127000000	4
					chr7	0	1000000	153
					chr8	116000000	117000000	1
					chrX	126000000	127000000	5
					chr11	56000000	57000000	14
					chrX	18000000	19000000	4
					chr10	0	1000000	63
					chr17	46000000	47000000	28
					chr4	7000000	8000000	20
					chr14	79000000	80000000	1
					chr22	21000000	22000000	15
					chr12	0	1000000	29
					chr5	177000000	178000000	44
					chrX	64000000	65000000	2
					chr2	90000000	91000000	21
					chr1	175000000	176000000	3
					chr17	39000000	40000000	3
					chr4	55000000	56000000	8
					chr1	68000000	69000000	1
					chr11	108000000	109000000	1
					chr9	64000000	65000000	3
					chr8	131000000	132000000	4
					chr22	30000000	31000000	2
					chr7	55000000	56000000	10
					chr7	3000000	4000000	12
					chr7	44000000	45000000	7
					chr4	181000000	182000000	15
					chr5	135000000	136000000	2
					chr6	159000000	160000000	13
					chr8	85000000	86000000	11
					chrX	95000000	96000000	11
					chr4	59000000	60000000	5
					chr16	30000000	31000000	14
					chr9	102000000	103000000	1
					chr3	171000000	172000000	2
					chr4	149000000	150000000	4
					chr19	56000000	57000000	18
					chr1	242000000	243000000	14
					chr3	31000000	32000000	3
					chr19	35000000	36000000	2
					chr18	78000000	79000000	68
					chr7	116000000	117000000	1
					chr9	65000000	66000000	6
					chr17	5000000	6000000	12
					chr17	40000000	41000000	10
					chr22	42000000	43000000	8
					chr15	43000000	44000000	14
					chr10	120000000	121000000	3
					chr18	26000000	27000000	2
					chr8	54000000	55000000	1
					chr13	22000000	23000000	3
					chr11	90000000	91000000	12
					chr1	6000000	7000000	15
					chr11	114000000	115000000	2
					chr1	230000000	231000000	1
					chr9	74000000	75000000	10
					chr15	69000000	70000000	3
					chr11	3000000	4000000	23
					chr4	120000000	121000000	6
					chr12	14000000	15000000	4
					chr1	60000000	61000000	3
					chr7	67000000	68000000	14
					chr1	146000000	147000000	24
					chr14	68000000	69000000	1
					chr6	158000000	159000000	5
					chr3	186000000	187000000	1
					chrX	89000000	90000000	31
					chr2	100000000	101000000	1
					chr16	64000000	65000000	2
					chr15	53000000	54000000	1
					chr19	49000000	50000000	5
					chr10	80000000	81000000	1
					chr1	10000000	11000000	3
					chr9	104000000	105000000	5
					chr13	84000000	85000000	4
					chr11	14000000	15000000	2
					chr3	196000000	197000000	2
					chr3	85000000	86000000	1
					chr2	0	1000000	71
					chr12	23000000	24000000	2
					chrX	22000000	23000000	1
					chr7	106000000	107000000	2
					chr5	152000000	153000000	4
					chr13	111000000	112000000	9
					chr1	223000000	224000000	7
					chr16	5000000	6000000	17
					chr18	41000000	42000000	1
					chr2	229000000	230000000	7
					chr19	15000000	16000000	30
					chr6	88000000	89000000	2
					chr16	65000000	66000000	14
					chrX	131000000	132000000	2
					chr12	49000000	50000000	2
					chr8	73000000	74000000	1
					chr3	133000000	134000000	1
					chr11	131000000	132000000	1
					chr2	185000000	186000000	1
					chr6	67000000	68000000	8
					chr22	41000000	42000000	1
					chr7	1000000	2000000	60
					chr11	109000000	110000000	1
					chr13	41000000	42000000	2
					chr5	54000000	55000000	3
					chr14	90000000	91000000	1
					chr9	4000000	5000000	2
					chr9	94000000	95000000	5
					chr12	109000000	110000000	5
					chr4	58000000	59000000	5
					chr7	124000000	125000000	1
					chr5	174000000	175000000	5
					chr14	74000000	75000000	1
					chr6	129000000	130000000	5
					chr11	44000000	45000000	3
					chr4	80000000	81000000	2
					chr2	80000000	81000000	1
					chr17	27000000	28000000	1
					chr4	156000000	157000000	2
					chr4	189000000	190000000	244
					chr6	45000000	46000000	1
					chr9	128000000	129000000	2
					chr1	29000000	30000000	12
					chr12	40000000	41000000	5
					chr16	88000000	89000000	80
					chr5	72000000	73000000	1
					chr20	14000000	15000000	6
					chr1	202000000	203000000	8
					chrX	40000000	41000000	1
					chr12	78000000	79000000	1
					chr3	86000000	87000000	7
					chr3	41000000	42000000	3
					chr7	29000000	30000000	1
					chr4	158000000	159000000	1
					chr2	153000000	154000000	1
					chr12	46000000	47000000	1
					chr3	64000000	65000000	1
					chr17	19000000	20000000	3
					chr17	26000000	27000000	6
					chr6	140000000	141000000	4
					chr14	22000000	23000000	2
					chr7	28000000	29000000	3
					chrX	149000000	150000000	7
					chr2	9000000	10000000	3
					chr5	165000000	166000000	4
					chr7	100000000	101000000	21
					chr6	168000000	169000000	94
					chr4	39000000	40000000	6
					chr3	10000000	11000000	1
					chr13	79000000	80000000	1
					chr9	134000000	135000000	38
					chr2	171000000	172000000	1
					chr20	0	1000000	4
					chr10	79000000	80000000	3
					chr22	49000000	50000000	11
					chr8	112000000	113000000	2
					chr9	78000000	79000000	1
					chr5	97000000	98000000	1
					chr4	148000000	149000000	3
					chr3	57000000	58000000	1
					chr4	71000000	72000000	2
					chr11	39000000	40000000	1
					chr7	155000000	156000000	44
					chr3	43000000	44000000	1
					chr13	51000000	52000000	16
					chr18	73000000	74000000	2
					chr1	164000000	165000000	6
					chr6	138000000	139000000	1
					chr4	84000000	85000000	1
					chr12	129000000	130000000	23
					chr13	75000000	76000000	1
					chr16	90000000	91000000	12
					chr3	138000000	139000000	2
					chr5	180000000	181000000	17
					chr9	111000000	112000000	1
					chrX	102000000	103000000	1
					chr18	35000000	36000000	1
					chr22	17000000	18000000	9
					chr17	31000000	32000000	3
					chr5	148000000	149000000	5
					chr5	111000000	112000000	1
					chr8	138000000	139000000	1
					chr14	37000000	38000000	19
					chr18	66000000	67000000	1
					chr5	89000000	90000000	4
					chr4	78000000	79000000	1
					chrX	90000000	91000000	7
					chr8	120000000	121000000	4
					chr7	57000000	58000000	27
					chr18	39000000	40000000	2
					chr20	62000000	63000000	15
					chr3	50000000	51000000	2
					chr6	6000000	7000000	3
					chr4	29000000	30000000	1
					chr7	15000000	16000000	12
					chr22	15000000	16000000	29
					chr2	212000000	213000000	1
					chr4	90000000	91000000	1
					chr16	75000000	76000000	2
					chr8	35000000	36000000	4
					chr17	1000000	2000000	162
					chr13	18000000	19000000	17
					chr14	20000000	21000000	9
					chr1	108000000	109000000	8
					chr18	28000000	29000000	3
					chr12	27000000	28000000	1
					chr2	27000000	28000000	1
					chr7	10000000	11000000	2
					chr10	23000000	24000000	2
					chr2	75000000	76000000	1
					chr20	64000000	65000000	79
					chr14	77000000	78000000	3
					chr6	136000000	137000000	1
					chr20	11000000	12000000	1
					chr2	179000000	180000000	6
					chr20	26000000	27000000	11
					chr10	37000000	38000000	6
					chr10	125000000	126000000	3
					chr3	37000000	38000000	2
					chr8	11000000	12000000	2
					chr15	85000000	86000000	5
					chr5	120000000	121000000	3
					chrX	50000000	51000000	2
					chr7	107000000	108000000	12
					chr2	123000000	124000000	1
					chr7	153000000	154000000	5
					chr4	140000000	141000000	3
[truncated: 32 more rows]
